# Supplementary material for: Prediction of mammalian virus cross-species transmission based on host proteins
Source: Microbiol Spectr. 2023 Sep 27;11(5):e05368-22. doi: 10.1128/spectrum.05368-22 (PMC10581197; doi:10.1128/spectrum.05368-22)
Supplement: Table. S1 — The interactions between mammalian viruses and mammals. [file spectrum.05368-22-s0003.xlsx]

## Sheet: Sheet1
Table S1. The interactions between mammalian viruses and mammals
"1", the virus infects the mammal; "0", the virus does not infect the mammal.
Genome types	enveloped or non-enveloped	Vrial Orders	Viral families	Virus Name	Virus TaxID	73 Mammal species (ID in NCBI Taxnomy database)
						Cingulata	Chiroptera	Chiroptera	Chiroptera	Chiroptera	Primates	Primates	Primates	Primates	Primates	Primates	Primates	Primates	Primates	Primates	Primates	Primates	Primates	Primates	Carnivora	Carnivora	Carnivora	Carnivora	Carnivora	Carnivora	Carnivora	Carnivora	Carnivora	Proboscidea	Perissodactyla	Perissodactyla	Artiodactyla	Artiodactyla	Artiodactyla	Artiodactyla	Artiodactyla	Artiodactyla	Artiodactyla	Lagomorpha	Rodentia	Rodentia	Rodentia	Rodentia	Rodentia
						Dasypus novemcinctus (9361)	Pteropus alecto (9402)	Rousettus aegyptiacus (9407)	Artibeus jamaicensis (9417)	Desmodus rotundus (9430)	Callithrix jacchus (9483)	Sapajus apella (9515)	Cercocebus atys (9531)	Macaca fascicularis (9541)	Macaca mulatta (9544)	Macaca nemestrina (9545)	Papio anubis (9555)	Theropithecus gelada (9565)	Mandrillus leucophaeus (9568)	Gorilla gorilla gorilla (9595)	Pan paniscus (9597)	Pan troglodytes (9598)	Pongo abelii (9601)	Homo sapiens (9606)	Canis lupus familiaris (9615)	Vulpes vulpes (9627)	Mustela putorius furo (9669)	Felis catus (9685)	Panthera pardus (9691)	Puma concolor (9696)	Zalophus californianus (9704)	Leptonychotes weddellii (9713)	Phoca vitulina (9720)	Loxodonta africana (9785)	Equus asinus (9793)	Equus caballus (9796)	Sus scrofa (9823)	Camelus bactrianus (9837)	Camelus dromedarius (9838)	Odocoileus virginianus texanus (9880)	Bos taurus (9913)	Capra hircus (9925)	Ovis aries (9940)	Oryctolagus cuniculus (9986)	Cricetulus griseus (10029)	Mesocricetus auratus (10036)	Peromyscus leucopus (10041)	Mus musculus (10090)	Rattus norvegicus (10116)
dsDNA	Enveloped	Chitovirales	Poxviridae	Cowpox virus	10243	0	0	0	0	0	1	0	0	0	0	0	0	0	0	0	0	0	0	1	1	0	0	1	1	1	0	0	0	1	0	1	0	0	0	0	1	0	0	0	0	0	0	1	1
dsDNA	Enveloped	Chitovirales	Poxviridae	Monkeypox virus	10244	0	0	0	0	0	0	0	0	0	0	0	0	0	0	0	0	0	0	1	0	0	0	0	0	0	0	0	0	0	0	0	0	0	0	0	0	0	0	0	0	0	0	1	0
dsDNA	Enveloped	Chitovirales	Poxviridae	Vaccinia virus	10245	0	0	0	0	0	0	0	0	0	0	0	0	0	0	0	0	0	0	1	1	0	0	1	0	0	0	0	0	0	0	1	1	0	0	0	1	0	0	0	0	0	0	0	0
dsDNA	Enveloped	Chitovirales	Poxviridae	Orf virus	10258	0	0	0	0	0	0	0	0	0	0	0	0	0	0	0	0	0	0	1	0	0	0	0	0	0	0	0	0	0	0	0	0	0	0	0	0	1	1	0	0	0	0	0	0
dsDNA	Enveloped	Chitovirales	Poxviridae	Sheeppox virus	10266	0	0	0	0	0	0	0	0	0	0	0	0	0	0	0	0	0	0	0	0	0	0	0	0	0	0	0	0	0	0	0	0	0	0	0	0	1	1	0	0	0	0	0	0
dsDNA	Enveloped	Chitovirales	Poxviridae	Camelpox virus	28873	0	0	0	0	0	0	0	0	0	0	0	0	0	0	0	0	0	0	1	0	0	0	0	0	0	0	0	0	0	0	0	0	0	1	0	0	0	0	0	0	0	0	0	0
dsDNA	Enveloped	Chitovirales	Poxviridae	Rabbitpox virus	32606	0	0	0	0	0	0	0	0	0	0	0	0	0	0	0	0	0	0	0	0	0	0	0	0	0	0	0	0	0	0	0	1	0	0	0	0	0	0	1	0	0	0	0	0
dsDNA	Enveloped	Chitovirales	Poxviridae	Yaba monkey tumor virus	38804	0	0	0	0	0	0	0	0	1	1	0	1	0	0	0	0	0	0	1	0	0	0	0	0	0	0	0	0	0	0	0	0	0	0	0	0	0	0	0	0	0	0	0	0
dsDNA	Enveloped	Chitovirales	Poxviridae	Tanapox virus	99000	0	0	0	0	0	0	0	0	0	1	0	0	0	0	0	0	0	0	1	0	0	0	0	0	0	0	0	0	0	0	0	0	0	0	0	0	0	0	0	0	0	0	0	0
dsDNA	Enveloped	Chitovirales	Poxviridae	Pseudocowpox virus	129726	0	0	0	0	0	0	0	0	0	0	0	0	0	0	0	0	0	0	1	0	0	0	0	0	0	0	0	0	0	0	0	0	0	0	0	1	0	0	0	0	0	0	0	0
dsDNA	Enveloped	Chitovirales	Poxviridae	Bovine papular stomatitis virus	129727	0	0	0	0	0	0	0	0	0	0	0	0	0	0	0	0	0	0	1	0	0	0	0	0	0	0	0	0	0	0	0	0	0	0	0	1	0	0	0	0	0	0	0	0
dsDNA	Enveloped	Chitovirales	Poxviridae	Seal parapoxvirus	187984	0	0	0	0	0	0	0	0	0	0	0	0	0	0	0	0	0	0	1	0	0	0	0	0	0	0	0	1	0	0	0	0	0	0	0	0	0	0	0	0	0	0	0	0
dsDNA	Enveloped	Chitovirales	Poxviridae	Goatpox virus Pellor	376852	0	0	0	0	0	0	0	0	0	0	0	0	0	0	0	0	0	0	0	0	0	0	0	0	0	0	0	0	0	0	0	0	0	0	0	0	1	1	0	0	0	0	0	0
dsDNA	Enveloped	Chitovirales	Poxviridae	Horsepox virus	397342	0	0	0	0	0	0	0	0	0	0	0	0	0	0	0	0	0	0	1	0	0	0	0	0	0	0	0	0	0	0	1	0	0	0	0	1	0	0	0	0	0	0	0	0
dsDNA	Enveloped	Chitovirales	Poxviridae	Monkeypox virus Zaire-96-I-16	619591	0	0	0	0	0	0	0	0	0	0	0	0	0	0	0	0	0	0	1	0	0	0	0	0	0	0	0	0	0	0	0	0	0	0	0	0	0	0	0	0	0	0	1	0
dsDNA	Non-enveloped	Rowavirales	Adenoviridae	Canine mastadenovirus A	10537	0	0	0	0	0	0	0	0	0	0	0	0	0	0	0	0	0	0	0	1	1	0	0	0	0	0	0	0	0	0	0	0	0	0	0	0	0	0	0	0	0	0	0	0
dsDNA	Non-enveloped	Rowavirales	Adenoviridae	Human mastadenovirus B	108098	0	0	0	0	0	0	0	0	0	0	0	0	0	0	1	1	1	0	1	0	0	0	0	0	0	0	0	0	0	0	0	0	0	0	0	0	0	0	0	0	0	0	0	0
dsDNA	Non-enveloped	Rowavirales	Adenoviridae	Human mastadenovirus A	129875	0	0	0	0	0	0	0	0	0	0	0	0	0	0	0	0	1	0	1	0	0	0	0	0	0	0	0	0	0	0	0	0	0	0	0	0	0	0	0	0	0	0	0	0
dsDNA	Non-enveloped	Rowavirales	Adenoviridae	Human mastadenovirus C	129951	0	0	0	0	0	0	0	0	0	0	0	0	0	0	1	1	1	0	1	0	0	0	0	0	0	0	0	0	0	0	0	0	0	0	0	0	0	0	0	0	0	0	0	0
dsDNA	Non-enveloped	Rowavirales	Adenoviridae	Human mastadenovirus E	130308	0	0	0	0	0	0	0	0	0	0	0	0	0	0	0	1	1	0	1	0	0	0	0	0	0	0	0	0	0	0	0	0	0	0	0	0	0	0	0	0	0	0	0	0
dsDNA	Non-enveloped	Rowavirales	Adenoviridae	Human mastadenovirus F	130309	0	0	0	0	0	0	0	0	0	0	0	0	0	0	1	0	1	0	1	0	0	0	0	0	0	0	0	0	0	0	0	0	0	0	0	0	0	0	0	0	0	0	0	0
dsDNA	Non-enveloped	Rowavirales	Adenoviridae	Human mastadenovirus D	130310	0	0	0	0	0	0	0	0	0	0	0	0	0	0	0	0	1	0	1	0	0	0	0	0	0	0	0	0	0	0	0	0	0	0	0	0	0	0	0	0	0	0	0	1
dsDNA	Non-enveloped	Rowavirales	Adenoviridae	unclassified Simian adenoviruses	413684	0	0	0	0	0	0	0	0	0	1	0	0	0	0	0	0	1	0	0	0	0	0	0	0	0	0	0	0	0	0	0	0	0	0	0	0	0	0	0	0	0	0	0	0
dsDNA	Non-enveloped	Rowavirales	Adenoviridae	Simian adenovirus 26	585060	0	0	0	0	0	0	0	0	0	0	0	0	0	0	0	0	1	0	1	0	0	0	0	0	0	0	0	0	0	0	0	0	0	0	0	0	0	0	0	0	0	0	0	0
dsDNA	Non-enveloped	Rowavirales	Adenoviridae	Simian adenovirus 29	585063	0	0	0	0	0	0	0	0	0	0	0	0	0	0	0	0	1	0	1	0	0	0	0	0	0	0	0	0	0	0	0	0	0	0	0	0	0	0	0	0	0	0	0	0
dsDNA	Non-enveloped	Rowavirales	Adenoviridae	Simian adenovirus 30	585064	0	0	0	0	0	0	0	0	0	0	0	0	0	0	0	0	1	0	1	0	0	0	0	0	0	0	0	0	0	0	0	0	0	0	0	0	0	0	0	0	0	0	0	0
dsDNA	Non-enveloped	Rowavirales	Adenoviridae	Simian adenovirus 32	585066	0	0	0	0	0	0	0	0	0	0	0	0	0	0	0	0	1	0	1	0	0	0	0	0	0	0	0	0	0	0	0	0	0	0	0	0	0	0	0	0	0	0	0	0
dsDNA	Non-enveloped	Rowavirales	Adenoviridae	Simian adenovirus 33	585067	0	0	0	0	0	0	0	0	0	0	0	0	0	0	0	0	1	0	1	0	0	0	0	0	0	0	0	0	0	0	0	0	0	0	0	0	0	0	0	0	0	0	0	0
dsDNA	Non-enveloped	Rowavirales	Adenoviridae	Simian adenovirus 34	585068	0	0	0	0	0	0	0	0	0	0	0	0	0	0	0	0	1	0	1	0	0	0	0	0	0	0	0	0	0	0	0	0	0	0	0	0	0	0	0	0	0	0	0	0
dsDNA	Non-enveloped	Rowavirales	Adenoviridae	Simian adenovirus 36	585070	0	0	0	0	0	0	0	0	0	0	0	0	0	0	0	0	1	0	1	0	0	0	0	0	0	0	0	0	0	0	0	0	0	0	0	0	0	0	0	0	0	0	0	0
dsDNA	Non-enveloped	Rowavirales	Adenoviridae	Simian adenovirus 38	585072	0	0	0	0	0	0	0	0	0	0	0	0	0	0	0	0	1	0	1	0	0	0	0	0	0	0	0	0	0	0	0	0	0	0	0	0	0	0	0	0	0	0	0	0
dsDNA	Non-enveloped	Rowavirales	Adenoviridae	Simian adenovirus 39	585073	0	0	0	0	0	0	0	0	0	0	0	0	0	0	0	0	1	0	1	0	0	0	0	0	0	0	0	0	0	0	0	0	0	0	0	0	0	0	0	0	0	0	0	0
dsDNA	Non-enveloped	Rowavirales	Adenoviridae	Simian adenovirus 44	585078	0	0	0	0	0	0	0	0	0	0	0	0	0	0	0	1	0	0	1	0	0	0	0	0	0	0	0	0	0	0	0	0	0	0	0	0	0	0	0	0	0	0	0	0
dsDNA	Non-enveloped	Rowavirales	Adenoviridae	Simian adenovirus 25.2	585082	0	0	0	0	0	0	0	0	0	0	0	0	0	0	0	0	1	0	1	0	0	0	0	0	0	0	0	0	0	0	0	0	0	0	0	0	0	0	0	0	0	0	0	0
dsDNA	Non-enveloped	Rowavirales	Adenoviridae	Simian adenovirus 27.1	585083	0	0	0	0	0	0	0	0	0	0	0	0	0	0	0	0	1	0	1	0	0	0	0	0	0	0	0	0	0	0	0	0	0	0	0	0	0	0	0	0	0	0	0	0
dsDNA	Non-enveloped	Rowavirales	Adenoviridae	Simian adenovirus 28.1	585085	0	0	0	0	0	0	0	0	0	0	0	0	0	0	0	0	1	0	1	0	0	0	0	0	0	0	0	0	0	0	0	0	0	0	0	0	0	0	0	0	0	0	0	0
dsDNA	Non-enveloped	Rowavirales	Adenoviridae	Simian adenovirus 31.1	585087	0	0	0	0	0	0	0	0	0	0	0	0	0	0	0	0	1	0	1	0	0	0	0	0	0	0	0	0	0	0	0	0	0	0	0	0	0	0	0	0	0	0	0	0
dsDNA	Non-enveloped	Rowavirales	Adenoviridae	Simian adenovirus 31.2	585088	0	0	0	0	0	0	0	0	0	0	0	0	0	0	0	0	1	0	1	0	0	0	0	0	0	0	0	0	0	0	0	0	0	0	0	0	0	0	0	0	0	0	0	0
dsDNA	Non-enveloped	Rowavirales	Adenoviridae	Simian adenovirus 35.1	585089	0	0	0	0	0	0	0	0	0	0	0	0	0	0	0	0	1	0	1	0	0	0	0	0	0	0	0	0	0	0	0	0	0	0	0	0	0	0	0	0	0	0	0	0
dsDNA	Non-enveloped	Rowavirales	Adenoviridae	Simian adenovirus 35.2	585090	0	0	0	0	0	0	0	0	0	0	0	0	0	0	0	1	0	0	1	0	0	0	0	0	0	0	0	0	0	0	0	0	0	0	0	0	0	0	0	0	0	0	0	0
dsDNA	Non-enveloped	Rowavirales	Adenoviridae	Simian adenovirus 37.1	585091	0	0	0	0	0	0	0	0	0	0	0	0	0	0	0	0	1	0	1	0	0	0	0	0	0	0	0	0	0	0	0	0	0	0	0	0	0	0	0	0	0	0	0	0
dsDNA	Non-enveloped	Rowavirales	Adenoviridae	Simian adenovirus 37.2	585092	0	0	0	0	0	0	0	0	0	0	0	0	0	0	0	1	0	0	1	0	0	0	0	0	0	0	0	0	0	0	0	0	0	0	0	0	0	0	0	0	0	0	0	0
dsDNA	Non-enveloped	Rowavirales	Adenoviridae	Simian adenovirus 40.1	585093	0	0	0	0	0	0	0	0	0	0	0	0	0	0	0	0	1	0	1	0	0	0	0	0	0	0	0	0	0	0	0	0	0	0	0	0	0	0	0	0	0	0	0	0
dsDNA	Non-enveloped	Rowavirales	Adenoviridae	Simian adenovirus 40.2	585094	0	0	0	0	0	0	0	0	0	0	0	0	0	0	0	0	1	0	1	0	0	0	0	0	0	0	0	0	0	0	0	0	0	0	0	0	0	0	0	0	0	0	0	0
dsDNA	Non-enveloped	Rowavirales	Adenoviridae	Simian adenovirus 42.1	585097	0	0	0	0	0	0	0	0	0	0	0	0	0	0	0	1	0	0	1	0	0	0	0	0	0	0	0	0	0	0	0	0	0	0	0	0	0	0	0	0	0	0	0	0
dsDNA	Non-enveloped	Rowavirales	Adenoviridae	Simian adenovirus 42.2	585098	0	0	0	0	0	0	0	0	0	0	0	0	0	0	0	1	0	0	1	0	0	0	0	0	0	0	0	0	0	0	0	0	0	0	0	0	0	0	0	0	0	0	0	0
dsDNA	Non-enveloped	Rowavirales	Adenoviridae	Simian adenovirus 42.3	585099	0	0	0	0	0	0	0	0	0	0	0	0	0	0	0	1	0	0	1	0	0	0	0	0	0	0	0	0	0	0	0	0	0	0	0	0	0	0	0	0	0	0	0	0
dsDNA	Non-enveloped	Rowavirales	Adenoviridae	Bat mastadenovirus WIV10	1788432	0	1	0	0	0	0	0	0	0	1	0	0	0	0	0	0	0	0	1	0	0	0	0	0	0	0	0	0	0	0	0	1	0	0	0	0	0	0	0	0	0	0	0	0
dsDNA	Non-enveloped	Rowavirales	Adenoviridae	Bat mastadenovirus WIV11	1788433	0	1	0	0	0	0	0	0	0	1	0	0	0	0	0	0	0	0	1	0	0	0	0	0	0	0	0	0	0	0	0	1	0	0	0	0	0	0	0	0	0	0	0	0
dsDNA	Non-enveloped	Rowavirales	Adenoviridae	Bat mastadenovirus WIV9	1788436	0	1	0	0	0	0	0	0	0	1	0	0	0	0	0	0	0	0	1	0	0	0	0	0	0	0	0	0	0	0	0	1	0	0	0	0	0	0	0	0	0	0	0	0
dsDNA	Non-enveloped	Sepolyvirales	Polyomaviridae	Macaca mulatta polyomavirus 1	1891767	0	0	0	0	0	0	0	0	0	1	0	0	0	0	0	0	0	0	1	0	0	0	0	0	0	0	0	0	0	0	0	0	0	0	0	0	0	0	0	0	0	0	0	0
dsDNA	Non-enveloped	Sepolyvirales	Polyomaviridae	Mus musculus polyomavirus 2	1891770	0	0	0	0	0	0	0	0	0	0	0	0	0	0	0	0	0	0	0	0	0	0	0	0	0	0	0	0	0	0	0	0	0	0	0	0	0	0	0	0	0	0	1	1
dsDNA	Non-enveloped	Zurhausenvirales	Papillomaviridae	Alphapapillomavirus 12	10570	0	0	0	0	0	0	0	0	1	1	0	0	0	0	0	0	0	0	0	0	0	0	0	0	0	0	0	0	0	0	0	0	0	0	0	0	0	0	0	0	0	0	0	0
dsDNA	Non-enveloped	Zurhausenvirales	Papillomaviridae	Deltapapillomavirus 4	337052	0	0	0	0	0	0	0	0	0	0	0	0	0	0	0	0	0	0	0	0	0	0	0	0	0	0	0	0	0	1	1	0	0	0	0	1	0	0	0	0	0	0	0	0
ssDNA	Non-enveloped	Cremevirales	Smacoviridae	Camel associated drosmacovirus 1	2169876	0	0	0	0	0	0	0	0	0	0	0	0	0	0	0	0	0	0	0	0	0	0	0	0	0	0	0	0	0	0	0	0	1	1	0	0	0	0	0	0	0	0	0	0
ssDNA	Non-enveloped	Cremevirales	Smacoviridae	Camel associated drosmacovirus 2	2169877	0	0	0	0	0	0	0	0	0	0	0	0	0	0	0	0	0	0	0	0	0	0	0	0	0	0	0	0	0	0	0	0	1	1	0	0	0	0	0	0	0	0	0	0
ssDNA	Non-enveloped	Cremevirales	Smacoviridae	Camel associated porprismacovirus 1	2170105	0	0	0	0	0	0	0	0	0	0	0	0	0	0	0	0	0	0	0	0	0	0	0	0	0	0	0	0	0	0	0	0	1	1	0	0	0	0	0	0	0	0	0	0
ssDNA	Non-enveloped	Cremevirales	Smacoviridae	Camel associated porprismacovirus 2	2170106	0	0	0	0	0	0	0	0	0	0	0	0	0	0	0	0	0	0	0	0	0	0	0	0	0	0	0	0	0	0	0	0	1	1	0	0	0	0	0	0	0	0	0	0
ssDNA	Non-enveloped	Cremevirales	Smacoviridae	Camel associated porprismacovirus 3	2170107	0	0	0	0	0	0	0	0	0	0	0	0	0	0	0	0	0	0	0	0	0	0	0	0	0	0	0	0	0	0	0	0	1	1	0	0	0	0	0	0	0	0	0	0
ssDNA	Non-enveloped	Cremevirales	Smacoviridae	Camel associated porprismacovirus 4	2170108	0	0	0	0	0	0	0	0	0	0	0	0	0	0	0	0	0	0	0	0	0	0	0	0	0	0	0	0	0	0	0	0	1	1	0	0	0	0	0	0	0	0	0	0
ssDNA	Non-enveloped	Piccovirales	Parvoviridae	Feline panleukopenia virus	10786	0	0	0	0	0	0	0	0	0	0	0	0	0	0	0	0	0	0	0	0	0	0	1	0	1	0	0	0	0	0	0	0	0	0	0	0	0	0	0	0	0	0	0	0
ssDNA	Non-enveloped	Piccovirales	Parvoviridae	Canine parvovirus	10788	0	0	0	0	0	0	0	0	0	0	0	0	0	0	0	0	0	0	0	1	0	0	1	0	0	0	0	0	0	0	0	0	0	0	0	0	0	0	0	0	0	0	0	0
ssDNA	Non-enveloped	Piccovirales	Parvoviridae	Porcine parvovirus	10796	0	0	0	0	0	0	0	0	0	0	0	0	0	0	0	0	0	0	0	0	0	0	0	0	0	0	0	0	0	0	0	1	0	0	0	1	0	0	0	0	0	0	0	0
ssDNA	Non-enveloped	Piccovirales	Parvoviridae	Adeno-associated virus - 2	10804	0	0	0	0	0	0	0	0	0	1	0	0	0	0	0	0	0	0	1	0	0	0	0	0	0	0	0	0	0	0	0	0	0	0	0	0	0	0	0	0	0	0	0	0
ssDNA	Non-enveloped	Piccovirales	Parvoviridae	Kilham rat virus	12441	0	0	0	0	0	0	0	0	0	0	0	0	0	0	0	0	0	0	0	0	0	0	0	0	0	0	0	0	0	0	0	0	0	0	0	0	0	0	0	0	0	0	0	1
ssDNA	Non-enveloped	Piccovirales	Parvoviridae	Simian parvovirus	31598	0	0	0	0	0	0	0	0	1	0	0	0	0	0	0	0	0	0	1	0	0	0	0	0	0	0	0	0	0	0	0	0	0	0	0	0	0	0	0	0	0	0	0	0
ssDNA	Non-enveloped	Piccovirales	Parvoviridae	Adeno-associated virus - 4	57579	0	0	0	0	0	0	0	0	0	1	0	0	0	0	0	0	0	0	1	0	0	0	0	0	0	0	0	0	0	0	0	0	0	0	0	0	0	0	0	0	0	0	0	0
ssDNA	Non-enveloped	Piccovirales	Parvoviridae	Adeno-associated virus - 1	85106	0	0	0	0	0	0	0	0	0	1	0	0	0	0	0	0	0	0	1	0	0	0	0	0	0	0	0	0	0	0	0	0	0	0	0	0	0	0	0	0	0	0	0	0
ssDNA	Non-enveloped	Piccovirales	Parvoviridae	Adeno-associated virus - 8	202813	0	0	0	0	0	0	0	0	0	1	0	0	0	0	0	0	0	0	1	0	0	0	0	0	0	0	0	0	0	0	0	0	0	0	0	0	0	0	0	0	0	0	0	0
ssDNA	Non-enveloped	Piccovirales	Parvoviridae	Bovine adeno-associated virus	256548	0	0	0	0	0	0	0	0	0	0	0	0	0	0	0	0	0	0	1	0	0	0	0	0	0	0	0	0	0	0	0	0	0	0	0	1	0	0	0	0	0	0	1	0
ssDNA	Non-enveloped		Anelloviridae	Torque teno virus	68887	0	0	0	0	0	0	1	0	0	0	0	0	0	0	0	0	1	0	1	0	0	0	0	0	0	0	0	0	0	0	0	1	0	0	0	1	0	1	0	0	0	0	0	0
dsRNA	Enveloped	Blubervirales	Hepadnaviridae	Hepatitis B virus	10407	0	0	0	0	0	0	0	0	0	0	0	0	0	0	1	0	1	1	1	0	0	0	0	0	0	0	0	0	0	0	0	0	0	0	0	0	0	0	0	0	0	0	0	0
dsRNA	Enveloped	Blubervirales	Hepadnaviridae	Hepatitis B virus subtype adr	106820	0	0	0	0	0	0	0	0	0	0	0	0	0	0	0	0	1	0	1	0	0	0	0	0	0	0	0	0	0	0	0	0	0	0	0	0	0	0	0	0	0	0	0	0
dsRNA	Enveloped	Herpesvirales	Herpesviridae	Bovine alphaherpesvirus 2	10295	0	0	0	0	0	0	0	0	0	0	0	0	0	0	0	0	0	0	0	0	0	0	0	0	0	0	0	0	0	0	0	0	0	0	0	1	0	1	0	0	0	0	0	0
dsRNA	Enveloped	Herpesvirales	Herpesviridae	Human alphaherpesvirus 1	10298	0	0	0	0	0	1	0	0	0	0	0	0	0	0	1	0	1	0	1	0	0	0	0	0	0	0	0	0	0	0	0	1	0	0	0	0	0	0	0	0	0	0	1	0
dsRNA	Enveloped	Herpesvirales	Herpesviridae	Human alphaherpesvirus 2	10310	0	0	0	0	0	0	0	0	0	0	0	0	0	0	0	0	0	0	1	0	0	0	0	0	0	0	0	0	0	0	0	1	0	0	0	0	0	0	0	0	0	0	1	0
dsRNA	Enveloped	Herpesvirales	Herpesviridae	Cercopithecine alphaherpesvirus 2	10317	0	0	0	0	0	0	0	0	0	0	0	0	0	0	0	0	0	0	1	0	0	0	0	0	0	0	0	0	0	0	0	0	0	0	0	0	0	0	0	0	0	0	0	0
dsRNA	Enveloped	Herpesvirales	Herpesviridae	Bovine alphaherpesvirus 1	10320	0	0	0	0	0	0	0	0	0	0	0	0	0	0	0	0	0	0	1	0	0	0	0	0	0	0	0	0	0	0	0	0	0	0	1	1	1	1	0	0	0	0	0	0
dsRNA	Enveloped	Herpesvirales	Herpesviridae	Macacine alphaherpesvirus 1	10325	0	0	0	0	0	0	0	0	1	1	1	0	0	0	0	0	0	0	1	0	0	0	0	0	0	0	0	0	0	0	0	0	0	0	0	0	0	0	0	0	0	0	0	0
dsRNA	Enveloped	Herpesvirales	Herpesviridae	Equid alphaherpesvirus 1	10326	0	0	0	0	0	0	0	0	0	0	0	0	0	0	0	0	0	0	0	0	0	0	0	0	0	0	0	0	0	0	1	0	0	0	0	0	0	0	0	0	0	0	0	0
dsRNA	Enveloped	Herpesvirales	Herpesviridae	Felid alphaherpesvirus 1	10334	0	0	0	0	0	0	0	0	0	0	0	0	0	0	0	0	0	0	0	0	0	0	0	0	1	0	1	0	0	0	0	0	0	0	0	0	0	0	0	0	0	0	0	0
dsRNA	Enveloped	Herpesvirales	Herpesviridae	Suid alphaherpesvirus 1	10345	0	0	0	0	0	0	0	0	0	0	0	0	0	0	0	0	0	0	1	1	0	0	1	0	1	0	0	0	0	0	1	1	0	0	0	1	1	1	0	0	0	0	1	0
dsRNA	Enveloped	Herpesvirales	Herpesviridae	Human gammaherpesvirus 4	10376	0	0	0	0	0	0	0	0	0	0	0	0	0	0	0	0	0	0	1	1	0	0	1	0	0	0	0	0	0	0	0	0	0	0	0	0	0	0	0	0	0	0	0	0
dsRNA	Enveloped	Herpesvirales	Herpesviridae	Bovine gammaherpesvirus 4	10385	0	0	0	0	0	0	0	0	0	0	0	0	0	0	0	0	0	0	0	0	0	0	1	0	0	0	0	0	0	0	0	0	0	0	0	1	1	1	0	0	0	0	0	0
dsRNA	Enveloped	Herpesvirales	Herpesviridae	Ovine gammaherpesvirus 2	10398	0	0	0	0	0	0	0	0	0	0	0	0	0	0	0	0	0	0	0	0	0	0	0	0	0	0	0	0	0	0	0	1	0	0	0	1	1	1	0	0	0	0	0	0
dsRNA	Enveloped	Herpesvirales	Herpesviridae	Murid betaherpesvirus 2	28304	0	0	0	0	0	0	0	0	0	0	0	0	0	0	0	0	0	0	0	0	0	0	0	0	0	0	0	0	0	0	0	0	0	0	0	0	0	0	0	0	0	0	0	1
dsRNA	Enveloped	Herpesvirales	Herpesviridae	Alcelaphine gammaherpesvirus 1	35252	0	0	0	0	0	0	0	0	0	0	0	0	0	0	0	0	0	0	0	0	0	0	0	0	0	0	0	0	0	0	0	0	0	0	1	1	0	1	0	0	0	0	0	0
dsRNA	Enveloped	Herpesvirales	Herpesviridae	Equid alphaherpesvirus 8	39637	0	0	0	0	0	0	0	0	0	0	0	0	0	0	0	0	0	0	0	0	0	0	0	0	0	0	0	0	0	1	1	0	0	0	0	0	0	0	0	0	0	0	0	0
dsRNA	Enveloped	Herpesvirales	Herpesviridae	Caprine alphaherpesvirus 1	39944	0	0	0	0	0	0	0	0	0	0	0	0	0	0	0	0	0	0	0	0	0	0	0	0	0	0	0	0	0	0	0	0	0	0	0	1	1	0	0	0	0	0	0	0
dsRNA	Enveloped	Herpesvirales	Herpesviridae	Phocid alphaherpesvirus 1	47418	0	0	0	0	0	0	0	0	0	0	0	0	0	0	0	0	0	0	0	0	0	0	0	0	0	0	1	1	0	0	0	0	0	0	0	0	0	0	0	0	0	0	0	0
dsRNA	Enveloped	Herpesvirales	Herpesviridae	Equid alphaherpesvirus 9	55744	0	0	0	0	0	0	0	0	0	0	0	0	0	0	0	0	0	0	0	0	0	0	0	0	0	0	0	0	0	0	1	0	0	0	0	0	0	0	0	0	0	0	0	0
dsRNA	Enveloped	Herpesvirales	Herpesviridae	Papiine gammaherpesvirus 1	106332	0	0	0	0	0	0	0	0	1	1	1	1	0	0	0	0	0	0	0	0	0	0	0	0	0	0	0	0	0	0	0	0	0	0	0	0	0	0	0	0	0	0	0	0
dsRNA	Enveloped	Herpesvirales	Herpesviridae	Canid alphaherpesvirus 1	170325	0	0	0	0	0	0	0	0	0	0	0	0	0	0	0	0	0	0	0	1	0	0	0	0	0	0	1	0	0	0	0	0	0	0	0	0	0	0	0	0	0	0	0	0
dsRNA	Enveloped	Herpesvirales	Herpesviridae	Equid gammaherpesvirus 7	291612	0	0	0	0	0	0	0	0	0	0	0	0	0	0	0	0	0	0	0	0	0	0	0	0	0	0	0	0	0	1	0	0	0	0	0	0	0	0	1	0	0	0	0	0
dsRNA	Enveloped	Herpesvirales	Herpesviridae	Papiine alphaherpesvirus 2	340907	0	0	0	0	0	0	0	0	1	1	1	1	0	0	0	0	0	0	1	0	0	0	0	0	0	0	0	0	0	0	0	0	0	0	0	0	0	0	0	0	0	0	0	0
dsRNA	Non-enveloped	Durnavirales	Picobirnaviridae	Human picobirnavirus	145856	0	0	0	0	0	0	0	0	0	0	0	0	0	0	0	0	0	0	1	1	0	0	0	0	1	0	0	0	0	1	1	1	0	0	0	0	0	0	0	0	0	0	0	1
dsRNA	Non-enveloped	Reovirales	Sedoreoviridae	Rotavirus A	28875	0	0	0	0	0	0	0	0	0	0	0	0	0	0	0	0	0	0	1	0	0	0	0	0	0	0	0	0	0	0	0	1	0	0	0	1	0	0	0	0	0	0	0	0
dsRNA	Non-enveloped	Reovirales	Sedoreoviridae	Rotavirus B	28876	0	0	0	0	0	0	0	0	0	0	0	0	0	0	0	0	0	0	1	0	0	0	0	0	0	0	0	0	0	0	0	1	0	0	0	1	0	1	0	0	0	0	0	0
dsRNA	Non-enveloped	Reovirales	Sedoreoviridae	Rotavirus C	36427	0	0	0	0	0	0	0	0	0	0	0	0	0	0	0	0	0	0	1	0	0	0	0	0	0	0	0	0	0	0	0	1	0	0	0	1	0	0	0	0	0	0	0	0
dsRNA	Non-enveloped	Reovirales	Sedoreoviridae	African horse sickness virus	40050	0	0	0	0	0	0	0	0	0	0	0	0	0	0	0	0	0	0	0	1	0	0	0	0	0	0	0	0	1	1	1	0	0	1	0	0	0	0	0	0	0	0	0	0
dsRNA	Non-enveloped	Reovirales	Sedoreoviridae	Bluetongue virus	40051	0	0	0	0	0	0	0	0	0	0	0	0	0	0	0	0	0	0	0	0	0	0	0	0	0	0	0	0	1	0	0	0	0	1	1	1	1	1	0	0	0	0	0	0
dsRNA	Non-enveloped	Reovirales	Sedoreoviridae	Corriparta virus	40053	0	0	0	0	0	0	0	0	0	0	0	0	0	0	0	0	0	0	1	0	0	0	0	0	0	0	0	0	0	0	1	0	0	0	0	1	0	0	0	0	0	0	0	0
dsRNA	Non-enveloped	Reovirales	Sedoreoviridae	Epizootic hemorrhagic disease virus	40054	0	0	0	0	0	0	0	0	0	0	0	0	0	0	0	0	0	0	0	0	0	0	0	0	0	0	0	0	0	0	0	0	0	0	1	1	1	0	0	0	0	0	0	0
dsRNA	Non-enveloped	Reovirales	Sedoreoviridae	Eubenangee virus	40056	0	0	0	0	0	0	0	0	0	0	0	0	0	0	0	0	0	0	0	0	0	0	0	0	0	0	0	0	0	0	0	0	0	0	0	1	0	0	0	0	1	0	0	0
dsRNA	Non-enveloped	Reovirales	Sedoreoviridae	Orungo virus	40058	0	0	0	0	0	0	0	0	0	0	0	0	0	0	0	0	0	0	1	0	0	0	0	0	0	0	0	0	0	0	0	0	0	1	0	0	1	1	0	0	0	0	0	0
dsRNA	Non-enveloped	Reovirales	Sedoreoviridae	Palyam virus	40059	0	0	0	0	0	0	0	0	0	0	0	0	0	0	0	0	0	0	1	0	0	0	0	0	0	0	0	0	0	0	0	0	0	0	0	1	1	1	0	0	0	0	0	0
dsRNA	Non-enveloped	Reovirales	Sedoreoviridae	Chenuda virus	40065	0	0	0	0	0	0	0	0	0	0	0	0	0	0	0	0	0	0	0	1	0	0	0	0	0	0	0	0	0	1	0	1	1	1	0	0	0	0	0	0	0	0	0	0
dsRNA	Non-enveloped	Reovirales	Sedoreoviridae	Wad Medani virus	40067	0	0	0	0	0	0	0	0	0	0	0	0	0	0	0	0	0	0	0	0	0	0	0	0	0	0	0	0	0	0	0	0	0	0	0	1	1	1	0	0	0	0	0	1
dsRNA	Non-enveloped	Reovirales	Sedoreoviridae	Colorado tick fever virus	46839	0	0	0	0	0	0	0	0	0	0	0	0	0	0	0	0	0	0	1	0	0	0	0	0	0	0	0	0	0	0	1	0	0	0	0	0	0	1	0	0	0	0	0	0
dsRNA	Non-enveloped	Reovirales	Sedoreoviridae	Wongorr virus	47465	0	0	0	0	0	0	0	0	0	0	0	0	0	0	0	0	0	0	0	0	0	0	0	0	0	0	0	0	0	0	0	0	0	0	0	1	0	0	0	0	1	0	0	0
dsRNA	Non-enveloped	Reovirales	Sedoreoviridae	Banna virus	77763	0	0	0	0	0	0	0	0	0	0	0	0	0	0	0	0	0	0	1	0	0	0	0	0	0	0	0	0	0	0	0	1	0	0	0	1	0	0	0	0	0	0	0	0
dsRNA	Non-enveloped	Reovirales	Sedoreoviridae	Equine encephalosis virus	201490	0	0	0	0	0	0	0	0	0	0	0	0	0	0	0	0	0	0	0	0	0	0	0	0	0	0	0	0	0	1	1	0	0	0	0	0	0	0	0	0	0	0	0	0
dsRNA	Non-enveloped	Reovirales	Sedoreoviridae	Great Island virus	204269	0	0	0	0	0	0	0	0	0	0	0	0	0	0	0	0	0	0	1	0	0	0	0	0	0	0	0	0	0	0	0	0	0	0	0	0	0	0	0	0	0	0	0	0
dsRNA	Non-enveloped	Reovirales	Sedoreoviridae	Mammalian orthoreovirus	351073	0	0	0	0	0	0	0	0	0	0	0	0	0	0	0	0	0	0	1	1	0	0	0	0	0	0	0	0	0	0	0	0	0	0	0	0	0	0	0	0	0	0	0	0
dsRNA	Non-enveloped	Reovirales	Sedoreoviridae	Epizootic hemorrhagic disease virus (serotype 1 / strain New Jersey)	449133	0	0	0	0	0	0	0	0	0	0	0	0	0	0	0	0	0	0	0	0	0	0	0	0	0	0	0	0	0	0	0	0	0	0	1	1	0	0	0	0	0	0	0	0
dsRNA	Non-enveloped	Reovirales	Sedoreoviridae	Epizootic hemorrhagic disease virus (serotype 2 / strain 439)	449134	0	0	0	0	0	0	0	0	0	0	0	0	0	0	0	0	0	0	0	0	0	0	0	0	0	0	0	0	0	0	0	0	0	0	0	1	0	0	0	0	1	0	0	0
dsRNA	Non-enveloped	Reovirales	Sedoreoviridae	Epizootic hemorrhagic disease virus (serotype 5 / strain CSIRO 157)	449137	0	0	0	0	0	0	0	0	0	0	0	0	0	0	0	0	0	0	0	0	0	0	0	0	0	0	0	0	0	0	0	0	0	0	0	1	0	0	0	0	1	0	0	0
dsRNA	Non-enveloped	Reovirales	Sedoreoviridae	Epizootic hemorrhagic disease virus (serotype 6 / strain CSIRO 753)	449138	0	0	0	0	0	0	0	0	0	0	0	0	0	0	0	0	0	0	0	0	0	0	0	0	0	0	0	0	0	0	0	0	0	0	0	1	0	0	0	0	1	0	0	0
dsRNA	Non-enveloped	Reovirales	Sedoreoviridae	Epizootic hemorrhagic disease virus (serotype 7 / strain CSIRO 775)	449139	0	0	0	0	0	0	0	0	0	0	0	0	0	0	0	0	0	0	0	0	0	0	0	0	0	0	0	0	0	0	0	0	0	0	0	1	0	0	0	0	1	0	0	0
dsRNA	Non-enveloped	Reovirales	Sedoreoviridae	Epizootic hemorrhagic disease virus (serotype 8 / strain CPR 3961A)	449140	0	0	0	0	0	0	0	0	0	0	0	0	0	0	0	0	0	0	0	0	0	0	0	0	0	0	0	0	0	0	0	0	0	0	0	1	0	0	0	0	1	0	0	0
dsRNA	Non-enveloped	Reovirales	Sedoreoviridae	Epizootic hemorrhagic disease virus (serotype 6 / strain 318)	449141	0	0	0	0	0	0	0	0	0	0	0	0	0	0	0	0	0	0	0	0	0	0	0	0	0	0	0	0	0	0	0	0	0	0	0	1	0	0	0	0	1	0	0	0
dsRNA	Non-enveloped	Reovirales	Sedoreoviridae	Epizootic hemorrhagic disease virus (serotype 2 / strain Ibaraki)	449142	0	0	0	0	0	0	0	0	0	0	0	0	0	0	0	0	0	0	0	0	0	0	0	0	0	0	0	0	0	0	0	0	0	0	0	1	0	0	0	0	1	0	0	0
dsRNA	Non-enveloped	Reovirales	Sedoreoviridae	Banna virus strain JKT-6423	649604	0	0	0	0	0	0	0	0	0	0	0	0	0	0	0	0	0	0	1	0	0	0	0	0	0	0	0	0	0	0	0	1	0	0	0	1	0	0	0	0	0	0	0	0
dsRNA	Non-enveloped	Reovirales	Sedoreoviridae	Ife virus	2547357	0	0	0	0	0	0	0	0	0	0	0	0	0	0	0	0	0	0	0	0	0	0	0	0	0	0	0	0	0	0	0	0	0	1	0	1	1	1	0	0	0	0	0	0
ssRNA	Enveloped	Amarillovirales	Flaviviridae	Japanese encephalitis virus	11072	0	1	0	0	0	0	0	0	1	0	0	0	0	0	0	0	0	0	1	0	0	0	0	0	0	0	0	0	0	0	1	1	0	0	0	1	0	0	0	0	0	0	0	0
ssRNA	Enveloped	Amarillovirales	Flaviviridae	Murray Valley encephalitis virus	11079	0	1	0	0	0	0	0	0	0	0	0	0	0	0	0	0	0	0	1	1	0	0	0	0	0	0	0	0	0	0	1	0	0	0	0	0	0	0	0	0	0	0	0	0
ssRNA	Enveloped	Amarillovirales	Flaviviridae	Saint Louis encephalitis virus	11080	1	0	0	1	0	0	0	0	0	0	0	0	0	0	0	0	0	0	1	1	1	0	0	0	0	0	0	0	0	0	1	0	0	0	0	0	0	0	0	0	0	1	1	0
ssRNA	Enveloped	Amarillovirales	Flaviviridae	West Nile virus	11082	0	1	1	0	0	0	0	0	0	0	0	0	0	0	0	0	0	0	1	0	0	0	0	0	0	0	0	0	0	0	1	0	0	0	1	0	0	0	0	0	0	1	0	1
ssRNA	Enveloped	Amarillovirales	Flaviviridae	Powassan virus	11083	0	0	0	0	0	0	0	0	0	0	0	0	0	0	0	0	0	0	1	0	0	0	0	0	0	0	0	0	0	0	0	0	0	0	0	0	0	0	0	0	0	1	0	0
ssRNA	Enveloped	Amarillovirales	Flaviviridae	Tick-borne encephalitis virus	11084	0	0	0	0	0	0	0	0	0	0	0	0	0	0	0	0	0	0	1	0	0	0	0	0	0	0	0	0	0	0	0	0	0	0	0	0	0	0	0	0	0	0	1	0
ssRNA	Enveloped	Amarillovirales	Flaviviridae	Louping ill virus	11086	0	0	0	0	0	0	0	0	0	0	0	0	0	0	0	0	0	0	1	1	0	0	0	0	0	0	0	0	0	0	1	1	0	0	0	1	0	1	0	0	0	0	0	0
ssRNA	Enveloped	Amarillovirales	Flaviviridae	Yellow fever virus	11089	0	0	0	1	0	0	0	0	0	0	0	1	0	0	0	0	0	0	1	0	0	0	0	0	0	0	0	0	0	0	0	0	0	0	0	0	0	0	0	0	0	0	0	0
ssRNA	Enveloped	Amarillovirales	Flaviviridae	Bovine viral diarrhea virus 1	11099	0	0	0	0	0	0	0	0	0	0	0	0	0	0	0	0	0	0	0	0	0	0	0	0	0	0	0	0	0	0	0	1	0	0	1	1	1	1	0	0	0	0	0	0
ssRNA	Enveloped	Amarillovirales	Flaviviridae	Omsk hemorrhagic fever virus	12542	0	0	0	0	0	0	0	0	0	0	0	0	0	0	0	0	0	0	1	0	0	0	0	0	0	0	0	0	0	0	0	0	0	0	0	0	0	0	0	0	0	0	0	0
ssRNA	Enveloped	Amarillovirales	Flaviviridae	Dengue virus	12637	0	1	0	1	1	0	0	0	1	0	0	0	0	0	0	0	0	0	1	0	0	0	0	0	0	0	0	0	0	0	0	0	0	0	0	0	0	0	0	0	0	0	0	0
ssRNA	Enveloped	Amarillovirales	Flaviviridae	Kyasanur Forest disease virus	33743	0	0	0	0	0	0	0	0	0	0	0	0	0	0	0	0	0	0	1	0	0	0	0	0	0	0	0	0	0	0	0	0	0	0	0	0	0	0	0	0	0	0	0	0
ssRNA	Enveloped	Amarillovirales	Flaviviridae	Kokobera virus	44024	0	0	0	0	0	0	0	0	0	0	0	0	0	0	0	0	0	0	1	0	0	0	0	0	0	0	0	0	0	0	1	0	0	0	0	0	0	0	0	0	0	0	0	0
ssRNA	Enveloped	Amarillovirales	Flaviviridae	Koutango virus	44025	0	0	0	0	0	0	0	0	0	0	0	0	0	0	0	0	0	0	1	0	0	0	0	0	0	0	0	0	0	0	0	0	0	0	0	0	0	0	0	0	0	0	1	0
ssRNA	Enveloped	Amarillovirales	Flaviviridae	Sepik virus	44026	0	0	0	0	0	0	0	0	0	0	0	0	0	0	0	0	0	0	0	0	0	0	0	0	0	0	0	0	0	0	1	0	0	0	0	1	1	0	0	0	0	0	0	0
ssRNA	Enveloped	Amarillovirales	Flaviviridae	Stratford virus	44027	0	0	0	0	0	0	0	0	0	0	0	0	0	0	0	0	0	0	1	0	0	0	0	0	0	0	0	0	0	0	1	0	0	0	0	0	0	0	0	0	0	0	0	0
ssRNA	Enveloped	Amarillovirales	Flaviviridae	GB virus C	54290	0	0	0	0	0	0	0	0	0	0	0	0	0	0	0	0	1	0	1	0	0	0	0	0	0	0	0	0	0	0	0	0	0	0	0	0	0	0	0	0	0	0	0	0
ssRNA	Enveloped	Amarillovirales	Flaviviridae	Bovine viral diarrhea virus 2	54315	0	0	0	0	0	0	0	0	0	0	0	0	0	0	0	0	0	0	0	0	0	0	0	0	0	0	0	0	0	0	0	0	0	0	0	1	0	1	0	0	0	0	0	0
ssRNA	Enveloped	Amarillovirales	Flaviviridae	Ilheus virus	59563	0	0	0	1	1	0	0	0	0	0	0	0	0	0	0	0	0	0	1	0	0	0	0	0	0	0	0	0	0	0	1	0	0	0	0	0	0	0	0	0	0	0	0	0
ssRNA	Enveloped	Amarillovirales	Flaviviridae	Saboya virus	64284	0	0	0	0	0	0	0	0	0	0	0	0	0	0	0	0	0	0	0	0	0	0	0	0	0	0	0	0	0	0	0	0	0	0	0	0	0	0	0	0	0	0	1	0
ssRNA	Enveloped	Amarillovirales	Flaviviridae	Rio Bravo virus	64285	0	0	0	1	1	0	0	0	0	0	0	0	0	0	0	0	0	0	1	0	0	0	0	0	0	0	0	0	0	0	0	0	0	0	0	0	0	0	0	0	0	0	0	0
ssRNA	Enveloped	Amarillovirales	Flaviviridae	Ntaya virus	64292	0	0	0	0	0	0	0	0	0	0	0	0	0	0	0	0	0	0	1	0	0	0	0	0	0	0	0	0	0	0	0	0	0	0	0	0	0	0	0	0	0	0	1	0
ssRNA	Enveloped	Amarillovirales	Flaviviridae	Tembusu virus	64293	0	0	0	0	0	0	0	0	0	0	0	0	0	0	0	0	0	0	1	0	0	0	0	0	0	0	0	0	0	0	0	0	0	0	0	0	0	0	0	0	0	0	0	0
ssRNA	Enveloped	Amarillovirales	Flaviviridae	Uganda S virus	64297	0	0	0	0	0	0	0	0	0	0	0	0	0	0	0	0	0	0	0	0	0	0	0	0	0	0	0	0	0	0	0	0	0	0	0	0	0	0	0	0	0	0	1	0
ssRNA	Enveloped	Amarillovirales	Flaviviridae	Modoc virus	64300	0	0	0	0	0	0	0	0	0	0	0	0	0	0	0	0	0	0	1	0	0	0	0	0	0	0	0	0	0	0	0	0	0	0	0	0	0	0	0	0	0	0	0	0
ssRNA	Enveloped	Amarillovirales	Flaviviridae	Sal Vieja virus	64301	0	0	0	0	0	0	0	0	0	0	0	0	0	0	0	0	0	0	0	0	0	0	0	0	0	0	0	0	0	0	0	0	0	0	0	0	0	0	0	0	0	1	1	0
ssRNA	Enveloped	Amarillovirales	Flaviviridae	Zika virus	64320	0	0	0	0	0	0	0	0	0	1	0	0	0	0	0	0	0	0	1	0	0	0	0	0	0	0	0	0	0	0	0	0	0	0	0	0	0	0	0	0	0	0	1	0
ssRNA	Enveloped	Amarillovirales	Flaviviridae	Tamana bat virus	161675	0	0	0	1	1	0	0	0	0	0	0	0	0	0	0	0	0	0	0	0	0	0	0	0	0	0	0	0	0	0	0	0	0	0	0	0	0	0	0	0	0	0	1	0
ssRNA	Enveloped	Amarillovirales	Flaviviridae	Wesselsbron virus	164416	0	0	0	0	0	0	0	0	0	0	0	0	0	0	0	0	0	0	1	1	0	0	0	0	0	0	0	0	0	1	1	1	0	1	0	1	1	1	0	0	0	0	0	0
ssRNA	Enveloped	Amarillovirales	Flaviviridae	Alkhumra hemorrhagic fever virus	172148	0	0	0	0	0	0	0	0	0	0	0	0	0	0	0	0	0	0	1	0	0	0	0	0	0	0	0	0	0	0	0	0	0	0	0	0	0	1	0	0	0	0	1	1
ssRNA	Enveloped	Amarillovirales	Flaviviridae	Border disease virus	358764	0	0	0	0	0	0	0	0	0	0	0	0	0	0	0	0	0	0	0	0	0	0	0	0	0	0	0	0	0	0	0	1	0	0	0	1	1	1	0	0	0	0	0	0
ssRNA	Enveloped	Amarillovirales	Flaviviridae	Classical swine fever virus - C	358812	0	0	0	0	0	0	0	0	0	0	0	0	0	0	0	0	0	0	0	0	0	0	0	0	0	0	0	0	0	0	0	1	0	0	0	0	0	0	1	0	0	0	0	0
ssRNA	Enveloped	Amarillovirales	Flaviviridae	Bamaga virus	1805494	0	0	0	0	0	0	0	0	0	0	0	0	0	0	0	0	0	0	1	0	0	0	0	0	0	0	0	0	0	0	0	0	0	0	0	0	0	0	0	0	1	0	0	0
ssRNA	Enveloped	Articulavirales	Orthomyxoviridae	Dhori thogotovirus	11318	0	0	0	0	0	0	0	0	0	0	0	0	0	0	0	0	0	0	1	0	0	0	0	0	0	0	0	0	0	0	0	0	0	0	0	0	0	0	0	0	0	0	0	0
ssRNA	Enveloped	Articulavirales	Orthomyxoviridae	Influenza A virus	11320	0	0	0	0	0	0	0	0	0	0	0	0	0	0	0	0	0	0	1	0	0	0	0	0	0	0	0	1	0	0	0	1	0	0	0	0	0	0	0	0	0	0	0	0
ssRNA	Enveloped	Articulavirales	Orthomyxoviridae	Influenza B virus	11520	0	0	0	0	0	0	0	0	0	0	0	0	0	0	0	0	0	0	1	0	0	0	0	0	0	0	0	1	0	0	0	0	0	0	0	0	0	0	0	0	0	0	0	0
ssRNA	Enveloped	Articulavirales	Orthomyxoviridae	Influenza C virus	11552	0	0	0	0	0	0	0	0	0	0	0	0	0	0	0	0	0	0	1	0	0	0	0	0	0	0	0	0	0	0	0	1	0	0	0	0	0	0	0	0	0	0	0	0
ssRNA	Enveloped	Articulavirales	Orthomyxoviridae	Influenza C virus (C/Ann Arbor/1/50)	11553	0	0	0	0	0	0	0	0	0	0	0	0	0	0	0	0	0	0	1	0	0	0	0	0	0	0	0	0	0	0	0	1	0	0	0	0	0	0	0	0	0	0	0	0
ssRNA	Enveloped	Articulavirales	Orthomyxoviridae	Thogoto thogotovirus	11569	0	0	0	0	0	0	0	0	0	0	0	0	0	0	0	0	0	0	1	0	0	0	0	0	0	0	0	0	0	1	0	0	0	1	0	1	0	1	0	0	0	0	0	0
ssRNA	Enveloped	Articulavirales	Orthomyxoviridae	Influenza A virus (A/goose/Guangdong/1/1996(H5N1))	93838	0	0	0	0	0	0	0	0	0	0	0	0	0	0	0	0	0	0	1	0	0	0	1	1	0	0	0	0	0	0	0	1	0	0	0	0	0	0	0	0	0	0	0	0
ssRNA	Enveloped	Articulavirales	Orthomyxoviridae	Influenza A virus (A/Puerto Rico/8/34/Mount Sinai(H1N1))	183764	0	0	0	0	0	0	0	0	0	0	0	0	0	0	0	0	0	0	1	1	0	0	0	0	0	0	0	0	0	0	0	0	0	0	0	0	0	0	0	0	0	0	0	0
ssRNA	Enveloped	Articulavirales	Orthomyxoviridae	Influenza A virus (A/Puerto Rico/8/1934(H1N1))	211044	0	0	0	0	0	0	0	0	0	0	0	0	0	0	0	0	0	0	1	0	0	0	0	0	0	0	0	0	0	0	0	1	0	0	0	0	0	0	0	0	0	0	0	0
ssRNA	Enveloped	Articulavirales	Orthomyxoviridae	Influenza B virus (B/Memphis/12/97-MA)	228675	0	0	0	0	0	0	0	0	0	0	0	0	0	0	0	0	0	0	0	1	0	0	0	0	0	0	0	0	0	0	0	0	0	0	0	0	0	0	0	0	0	0	1	0
ssRNA	Enveloped	Articulavirales	Orthomyxoviridae	Influenza A virus (A/California/04/2009(H1N1))	641501	0	0	0	0	0	0	0	0	0	0	0	0	0	0	0	0	0	0	1	0	0	0	0	0	0	0	0	0	0	0	0	1	0	0	0	0	0	0	0	0	0	0	0	0
ssRNA	Enveloped	Articulavirales	Orthomyxoviridae	Influenza A virus (A/swine/Holguin/121/2010(H1N1))	1086543	0	0	0	0	0	0	0	0	0	0	0	0	0	0	0	0	0	0	0	1	0	0	0	0	0	0	0	0	0	0	0	1	0	0	0	0	0	0	0	0	0	0	0	0
ssRNA	Enveloped	Articulavirales	Orthomyxoviridae	Influenza A virus (A/swine/La Habana/130/2010(H1N1))	1086544	0	0	0	0	0	0	0	0	0	0	0	0	0	0	0	0	0	0	0	1	0	0	0	0	0	0	0	0	0	0	0	1	0	0	0	0	0	0	0	0	0	0	0	0
ssRNA	Enveloped	Bunyavirales	Arenaviridae	Lassa mammarenavirus	11620	0	0	0	0	0	0	0	0	1	0	0	0	0	0	0	0	0	0	1	0	0	0	0	0	0	0	0	0	0	0	0	0	0	0	0	0	0	0	0	0	0	0	0	1
ssRNA	Enveloped	Bunyavirales	Arenaviridae	Lymphocytic choriomeningitis mammarenavirus	11623	0	0	0	0	0	0	0	0	0	0	0	0	0	0	0	0	0	0	1	0	0	0	0	0	0	0	0	0	0	0	0	0	0	0	0	0	0	0	0	0	1	0	1	0
ssRNA	Enveloped	Bunyavirales	Arenaviridae	Machupo mammarenavirus	11628	0	0	0	0	0	0	0	0	0	0	0	0	0	0	0	0	0	0	1	0	0	0	0	0	0	0	0	0	0	0	0	0	0	0	0	0	0	0	0	0	0	0	1	0
ssRNA	Enveloped	Bunyavirales	Arenaviridae	Tacaribe mammarenavirus	11631	0	0	0	1	1	0	0	0	0	0	0	0	0	0	0	0	0	0	1	0	0	0	0	0	0	0	0	0	0	0	0	0	0	0	0	0	0	0	0	0	0	0	0	0
ssRNA	Enveloped	Bunyavirales	Arenaviridae	Latino mammarenavirus	45221	0	0	0	0	0	0	0	0	0	0	0	0	0	0	0	0	0	0	1	0	0	0	0	0	0	0	0	0	0	0	0	0	0	0	0	0	0	0	0	0	0	0	0	0
ssRNA	Enveloped	Bunyavirales	Arenaviridae	Whitewater Arroyo mammarenavirus	46919	0	0	0	0	0	0	0	0	0	0	0	0	0	0	0	0	0	0	1	0	0	0	0	0	0	0	0	0	0	0	0	0	0	0	0	0	0	0	0	0	0	1	0	1
ssRNA	Enveloped	Bunyavirales	Arenaviridae	Argentinian mammarenavirus	2169991	0	0	0	0	0	0	0	0	0	0	0	0	0	0	0	0	0	0	1	0	0	0	0	0	0	0	0	0	0	0	0	0	0	0	0	0	0	0	0	0	0	0	1	0
ssRNA	Enveloped	Bunyavirales	Hantaviridae	Seoul virus 80-39	12557	0	0	0	0	0	0	0	0	0	0	0	0	0	0	0	0	0	0	1	0	0	0	0	0	0	0	0	0	0	0	0	0	0	0	0	0	0	0	0	0	0	0	0	1
ssRNA	Enveloped	Bunyavirales	Hantaviridae	New York hantavirus	44755	0	0	0	0	0	0	0	0	0	0	0	0	0	0	0	0	0	0	1	0	0	0	0	0	0	0	0	0	0	0	0	0	0	0	0	0	0	0	0	0	0	1	0	0
ssRNA	Enveloped	Bunyavirales	Hantaviridae	Andes orthohantavirus	1980456	0	0	0	0	0	0	0	0	0	0	0	0	0	0	0	0	0	0	1	0	0	0	0	0	0	0	0	0	0	0	0	0	0	0	0	0	0	0	0	0	0	0	0	1
ssRNA	Enveloped	Bunyavirales	Hantaviridae	Bayou orthohantavirus	1980459	0	0	0	0	0	0	0	0	0	0	0	0	0	0	0	0	0	0	1	0	0	0	0	0	0	0	0	0	0	0	0	0	0	0	0	0	0	0	0	0	0	1	0	0
ssRNA	Enveloped	Bunyavirales	Hantaviridae	Hantaan orthohantavirus	1980471	0	0	0	0	0	0	0	0	0	0	0	0	0	0	0	0	0	0	1	0	0	0	0	0	0	0	0	0	0	0	0	0	0	0	0	0	0	0	0	0	0	0	0	0
ssRNA	Enveloped	Bunyavirales	Hantaviridae	Puumala orthohantavirus	1980486	0	0	0	0	0	0	0	0	0	0	0	0	0	0	0	0	0	0	1	0	0	0	0	0	0	0	0	0	0	0	0	0	0	0	0	0	0	0	0	0	0	0	0	0
ssRNA	Enveloped	Bunyavirales	Hantaviridae	Seoul orthohantavirus	1980490	0	0	0	0	0	0	0	0	0	0	0	0	0	0	0	0	0	0	1	0	0	0	0	0	0	0	0	0	0	0	0	0	0	0	0	0	0	0	0	0	0	0	0	1
ssRNA	Enveloped	Bunyavirales	Hantaviridae	Sin Nombre orthohantavirus	1980491	0	0	0	0	0	0	0	0	0	0	0	0	0	0	0	0	0	0	1	0	0	0	0	0	0	0	0	0	0	0	0	0	0	0	0	0	0	0	0	0	0	1	0	0
ssRNA	Enveloped	Bunyavirales	Hantaviridae	Tula orthohantavirus	1980494	0	0	0	0	0	0	0	0	0	0	0	0	0	0	0	0	0	0	1	0	0	0	0	0	0	0	0	0	0	0	0	0	0	0	0	0	0	0	0	0	0	0	0	0
ssRNA	Enveloped	Bunyavirales	Nairoviridae	Kasokero virus	1712570	0	0	1	0	0	0	0	0	0	0	0	0	0	0	0	0	0	0	1	0	0	0	0	0	0	0	0	0	0	0	0	0	0	0	0	0	0	0	0	0	0	0	0	0
ssRNA	Enveloped	Bunyavirales	Nairoviridae	Crimean-Congo hemorrhagic fever orthonairovirus	1980519	0	0	0	0	0	0	0	0	0	0	0	0	0	0	0	0	0	0	1	1	0	0	0	0	0	0	0	0	1	0	0	0	1	1	0	1	1	1	0	0	0	0	0	1
ssRNA	Enveloped	Bunyavirales	Nairoviridae	Dera Ghazi Khan orthonairovirus	1980520	0	0	0	0	0	0	0	0	0	0	0	0	0	0	0	0	0	0	1	0	0	0	0	0	0	0	0	0	0	0	0	0	0	0	0	1	0	1	0	0	0	0	0	0
ssRNA	Enveloped	Bunyavirales	Nairoviridae	Dugbe orthonairovirus	1980521	0	0	0	0	0	0	0	0	0	0	0	0	0	0	0	0	0	0	1	0	0	0	0	0	0	0	0	0	0	0	0	0	1	1	0	1	1	1	0	0	0	0	0	0
ssRNA	Enveloped	Bunyavirales	Nairoviridae	Thiafora orthonairovirus	1980529	0	0	0	0	0	0	0	0	0	0	0	0	0	0	0	0	0	0	1	0	0	0	0	0	0	0	0	0	0	0	0	1	0	0	0	0	0	1	0	0	0	0	0	0
ssRNA	Enveloped	Bunyavirales	Peribunyaviridae	Snowshoe hare virus	11580	0	0	0	0	0	0	0	0	0	0	0	0	0	0	0	0	0	0	1	1	0	0	0	0	0	0	0	0	0	0	1	0	0	0	0	1	0	0	0	0	0	0	0	0
ssRNA	Enveloped	Bunyavirales	Peribunyaviridae	Bunyamwera virus	35304	0	0	0	0	0	0	0	0	0	0	0	0	0	0	0	0	1	0	1	1	0	0	0	0	0	0	0	0	0	0	1	0	0	0	0	1	1	1	0	0	0	0	0	0
ssRNA	Enveloped	Bunyavirales	Peribunyaviridae	California encephalitis virus	35305	0	0	0	0	0	0	0	0	0	0	0	0	0	0	0	0	0	0	1	0	1	0	0	0	0	0	0	0	0	0	1	0	0	0	0	0	0	0	0	0	0	0	0	0
ssRNA	Enveloped	Bunyavirales	Peribunyaviridae	Anopheles A virus	35307	0	0	0	0	0	0	0	0	0	0	0	0	0	0	0	0	0	0	1	0	0	0	0	0	0	0	0	0	0	0	1	0	0	0	0	0	0	0	0	0	0	0	0	0
ssRNA	Enveloped	Bunyavirales	Peribunyaviridae	Patois virus	35318	0	0	0	0	0	0	0	0	0	0	0	0	0	0	0	0	0	0	1	0	0	0	0	0	0	0	0	0	0	0	0	1	0	0	0	1	0	0	0	0	0	0	0	0
ssRNA	Enveloped	Bunyavirales	Peribunyaviridae	Akabane virus	70566	0	0	0	0	0	0	0	0	0	0	0	0	0	0	0	0	0	0	0	0	0	0	0	0	0	0	0	0	0	0	1	0	0	1	0	1	1	1	0	0	0	0	0	0
ssRNA	Enveloped	Bunyavirales	Peribunyaviridae	Main Drain virus	80938	0	0	0	0	0	0	0	0	0	0	0	0	0	0	0	0	0	0	0	0	0	0	0	0	0	0	0	0	0	0	1	0	0	0	0	0	0	0	0	0	1	0	0	0
ssRNA	Enveloped	Bunyavirales	Peribunyaviridae	Kairi virus	80939	0	0	0	0	0	0	0	0	0	0	0	0	0	0	0	0	0	0	1	0	0	0	0	0	0	0	0	0	0	0	1	0	0	0	0	0	0	0	0	0	0	0	0	0
ssRNA	Enveloped	Bunyavirales	Peribunyaviridae	Guaroa virus	80941	0	0	0	0	0	0	0	0	0	0	0	0	0	0	0	0	0	0	1	0	0	0	0	0	0	0	0	0	0	0	0	0	0	0	0	0	0	0	0	0	0	0	0	0
ssRNA	Enveloped	Bunyavirales	Peribunyaviridae	Oropouche virus	118655	0	0	0	0	0	0	0	0	0	0	0	0	0	0	0	0	0	0	1	0	0	0	0	0	0	0	0	0	0	0	0	0	0	0	0	0	0	0	0	0	0	0	0	0
ssRNA	Enveloped	Bunyavirales	Peribunyaviridae	Sabo virus	159138	0	0	0	0	0	0	0	0	0	0	0	0	0	0	0	0	0	0	0	0	0	0	0	0	0	0	0	0	0	0	0	0	0	0	0	1	1	1	0	0	0	0	0	0
ssRNA	Enveloped	Bunyavirales	Peribunyaviridae	Shuni orthobunyavirus	159148	0	0	0	0	0	0	0	0	0	0	0	0	0	0	0	0	0	0	1	0	0	0	0	0	0	0	0	0	0	0	1	0	0	0	0	1	0	0	0	0	0	0	0	0
ssRNA	Enveloped	Bunyavirales	Peribunyaviridae	Shamonda orthobunyavirus	159150	0	0	1	0	0	0	0	0	0	0	0	0	0	0	0	0	0	0	1	0	0	0	0	0	0	0	0	0	0	0	0	0	0	0	0	1	0	0	0	0	0	0	0	0
ssRNA	Enveloped	Bunyavirales	Peribunyaviridae	Peaton virus	159151	0	0	0	0	0	0	0	0	0	0	0	0	0	0	0	0	0	0	0	0	0	0	0	0	0	0	0	0	0	0	1	0	0	0	0	1	1	1	0	0	1	0	0	0
ssRNA	Enveloped	Bunyavirales	Peribunyaviridae	Caraparu virus	192196	0	0	0	0	0	0	1	0	0	0	0	0	0	0	0	0	0	0	1	0	0	0	0	0	0	0	0	0	0	0	0	0	0	0	0	0	0	0	0	0	0	0	0	0
ssRNA	Enveloped	Bunyavirales	Peribunyaviridae	Oriboca virus	192199	0	0	0	0	0	0	1	0	0	0	0	0	0	0	0	0	0	0	1	0	0	0	0	0	0	0	0	0	0	0	0	0	0	0	0	0	0	0	0	0	0	0	0	0
ssRNA	Enveloped	Bunyavirales	Peribunyaviridae	Marituba virus	292278	0	0	0	1	0	0	1	0	0	0	0	0	0	0	0	0	0	0	1	0	0	0	0	0	0	0	0	0	0	0	0	0	0	0	0	0	0	0	0	0	0	0	0	0
ssRNA	Enveloped	Bunyavirales	Peribunyaviridae	Tacaiuma orthobunyavirus	611707	0	0	0	0	0	0	1	0	0	0	0	0	0	0	0	0	0	0	1	0	0	0	0	0	0	0	0	0	0	0	0	0	0	0	0	0	0	0	0	0	0	0	0	0
ssRNA	Enveloped	Bunyavirales	Peribunyaviridae	Schmallenberg virus	1133363	0	0	0	0	0	0	0	0	0	0	0	0	0	0	0	0	0	0	0	0	0	0	0	0	0	0	0	0	0	0	0	0	0	0	0	1	0	1	0	0	0	0	0	0
ssRNA	Enveloped	Bunyavirales	Peribunyaviridae	Tataguine virus	1623310	0	0	0	0	0	0	0	0	0	0	0	0	0	0	0	0	0	0	1	0	0	0	0	0	0	0	0	0	0	0	0	0	0	0	0	0	0	0	0	0	0	0	1	0
ssRNA	Enveloped	Bunyavirales	Peribunyaviridae	Catu virus	1678225	0	0	0	0	0	0	0	0	0	0	0	0	0	0	0	0	0	0	1	0	0	0	0	0	0	0	0	0	0	0	0	0	0	0	0	0	0	0	0	0	0	0	0	0
ssRNA	Enveloped	Bunyavirales	Peribunyaviridae	Trubanaman virus	1678230	0	0	0	0	0	0	0	0	0	0	0	0	0	0	0	0	0	0	1	0	1	0	0	0	0	0	0	0	0	0	1	1	0	0	0	1	1	1	1	0	0	0	0	0
ssRNA	Enveloped	Bunyavirales	Peribunyaviridae	Guama virus	1678234	0	0	0	0	0	0	1	0	0	0	0	0	0	0	0	0	0	0	1	0	0	0	0	0	0	0	0	0	0	0	0	0	0	0	0	0	0	0	0	0	0	0	0	0
ssRNA	Enveloped	Bunyavirales	Peribunyaviridae	Gan Gan virus	1764076	0	0	0	0	0	0	0	0	0	0	0	0	0	0	0	0	0	0	1	0	0	0	0	0	0	0	0	0	0	0	1	0	0	0	0	1	0	1	0	0	0	0	0	0
ssRNA	Enveloped	Bunyavirales	Phenuiviridae	Rift Valley fever virus	11588	0	0	0	0	0	0	0	0	0	0	0	0	0	0	0	0	0	0	1	0	0	0	0	0	0	0	0	0	0	0	0	0	1	1	0	1	1	1	0	0	0	0	0	0
ssRNA	Enveloped	Bunyavirales	Phenuiviridae	Uukuniemi virus	11591	0	0	0	0	0	0	0	0	0	0	0	0	0	0	0	0	0	0	1	0	0	0	0	0	0	0	0	0	0	0	0	0	0	0	0	0	0	0	0	0	0	0	0	0
ssRNA	Enveloped	Bunyavirales	Phenuiviridae	Sandfly fever Sicilian virus	28292	0	0	0	0	0	0	0	0	0	0	0	0	0	0	0	0	0	0	1	1	0	0	0	0	0	0	0	0	0	0	0	0	0	0	0	0	0	0	0	0	0	0	0	0
ssRNA	Enveloped	Bunyavirales	Phenuiviridae	Salehabad virus	904699	0	0	0	0	0	0	0	0	0	0	0	0	0	0	0	0	0	0	0	0	0	0	0	0	0	0	0	0	0	0	0	0	0	0	0	0	0	1	0	0	0	0	0	1
ssRNA	Enveloped	Bunyavirales	Phenuiviridae	Bhanja virus	1213620	0	0	0	0	0	0	0	0	0	0	0	0	0	0	0	0	0	0	1	0	0	0	0	0	0	0	0	0	0	0	0	0	0	0	0	0	1	1	0	0	0	0	0	0
ssRNA	Enveloped	Bunyavirales	Phenuiviridae	Mukawa virus	1569922	0	0	0	0	0	0	0	0	0	0	0	0	0	0	0	0	0	0	1	1	0	0	0	0	0	0	0	0	0	0	0	0	0	0	0	0	0	0	0	0	0	0	1	0
ssRNA	Enveloped	Hepelivirales	Hepeviridae	Orthohepevirus A	1678143	0	0	0	0	0	0	0	0	0	0	0	0	0	0	0	0	1	0	1	1	0	0	0	0	0	0	0	0	0	0	0	1	0	0	0	1	1	1	0	0	0	0	1	0
ssRNA	Enveloped	Martellivirales	Togaviridae	Barmah Forest virus	11020	0	0	0	0	0	0	0	0	0	0	0	0	0	0	0	0	0	0	1	1	0	0	1	0	0	0	0	0	0	0	1	0	0	0	0	0	0	0	0	0	0	0	1	0
ssRNA	Enveloped	Martellivirales	Togaviridae	Eastern equine encephalitis virus	11021	1	0	0	1	0	0	0	0	1	0	0	0	0	0	0	0	0	0	1	0	0	0	0	0	0	0	0	0	0	0	1	0	0	0	0	0	0	0	0	0	0	1	1	0
ssRNA	Enveloped	Martellivirales	Togaviridae	Middelburg virus	11023	0	0	0	0	0	0	0	0	0	0	0	0	0	0	0	0	0	0	0	0	0	0	0	0	0	0	0	0	0	0	1	0	0	0	0	0	0	1	0	0	0	0	0	0
ssRNA	Enveloped	Martellivirales	Togaviridae	Ross River virus	11029	0	1	0	0	0	0	0	0	0	0	0	0	0	0	0	0	0	0	1	1	0	0	0	0	0	0	0	0	0	0	0	0	0	0	0	1	0	0	0	0	0	0	1	0
ssRNA	Enveloped	Martellivirales	Togaviridae	Semliki Forest virus	11033	0	0	0	0	0	0	0	0	0	0	0	0	0	0	0	0	0	0	1	0	0	0	0	0	0	0	0	0	0	0	1	0	0	0	0	0	0	0	0	0	0	0	0	0
ssRNA	Enveloped	Martellivirales	Togaviridae	Sindbis virus	11034	0	1	0	0	0	0	0	0	0	0	0	0	0	0	0	0	0	0	1	0	0	0	0	0	0	0	0	0	0	0	0	0	0	0	0	0	0	0	0	1	0	0	0	0
ssRNA	Enveloped	Martellivirales	Togaviridae	Venezuelan equine encephalitis virus	11036	0	0	0	1	1	0	0	0	0	0	0	0	0	0	0	0	0	0	1	1	0	0	0	0	0	0	0	0	0	1	1	0	0	0	0	1	0	0	0	0	0	0	1	1
ssRNA	Enveloped	Martellivirales	Togaviridae	Western equine encephalitis virus	11039	0	0	0	1	0	0	0	0	0	0	0	0	0	0	0	0	0	0	1	0	0	0	0	0	0	0	0	0	0	0	1	0	0	0	0	0	0	0	0	0	0	0	1	0
ssRNA	Enveloped	Martellivirales	Togaviridae	Chikungunya virus	37124	0	0	1	0	0	0	0	0	1	0	0	0	0	0	0	0	1	0	1	0	0	0	0	0	0	0	0	0	0	0	0	0	0	0	0	0	0	0	0	0	0	0	1	0
ssRNA	Enveloped	Martellivirales	Togaviridae	Aura virus	44158	0	0	0	0	0	0	0	0	0	0	0	0	0	0	0	0	0	0	1	0	0	0	0	0	0	0	0	0	0	0	1	0	0	0	0	0	0	0	0	0	0	0	0	0
ssRNA	Enveloped	Martellivirales	Togaviridae	Sindbis-like virus	44419	0	0	0	0	0	0	0	0	0	0	0	0	0	0	0	0	0	0	1	0	0	0	0	0	0	0	0	0	0	0	0	0	0	0	0	0	0	0	0	0	1	0	1	0
ssRNA	Enveloped	Martellivirales	Togaviridae	Getah virus	59300	0	0	0	0	0	0	0	0	0	0	0	0	0	0	0	0	0	0	1	0	1	0	0	0	0	0	0	0	0	0	1	1	0	0	0	0	0	0	0	0	0	0	0	0
ssRNA	Enveloped	Martellivirales	Togaviridae	Mayaro virus	59301	1	0	0	0	0	0	0	0	0	0	0	0	0	0	0	0	0	0	1	0	0	0	0	0	0	0	0	0	0	0	0	0	0	0	0	0	0	0	0	0	0	0	1	0
ssRNA	Enveloped	Martellivirales	Togaviridae	Ndumu virus	59302	0	0	0	0	0	0	0	0	0	0	0	0	0	0	0	0	0	0	1	0	0	0	0	0	0	0	0	0	0	0	0	1	0	0	0	0	0	0	0	0	0	0	0	0
ssRNA	Enveloped	Martellivirales	Togaviridae	Sagiyama virus	59303	0	0	0	0	0	0	0	0	0	0	0	0	0	0	0	0	0	0	1	0	1	0	0	0	0	0	0	0	0	0	1	1	0	0	0	0	0	0	0	0	0	0	0	0
ssRNA	Enveloped	Martellivirales	Togaviridae	Una virus	59304	0	0	0	0	0	0	0	0	0	0	0	0	0	0	0	0	0	0	1	0	0	0	0	0	0	0	0	0	0	0	1	0	0	0	0	0	0	0	0	0	0	0	0	0
ssRNA	Enveloped	Martellivirales	Togaviridae	Mucambo virus	60875	0	0	0	0	0	0	0	0	0	0	0	0	0	0	0	0	0	0	0	0	0	0	0	0	0	0	0	0	0	0	1	0	0	0	0	0	0	0	0	0	0	0	1	0
ssRNA	Enveloped	Martellivirales	Togaviridae	Pixuna virus	60876	0	0	0	0	0	0	0	0	0	0	0	0	0	0	0	0	0	0	1	0	0	0	0	0	0	0	0	0	0	0	0	0	0	0	0	0	0	0	0	0	1	0	1	0
ssRNA	Enveloped	Martellivirales	Togaviridae	Tonate virus	60877	0	0	0	0	0	0	0	0	0	0	0	0	0	0	0	0	0	0	1	0	0	0	0	0	0	0	0	0	0	0	0	0	0	0	0	0	0	0	0	0	1	0	0	0
ssRNA	Enveloped	Martellivirales	Togaviridae	Sindbis-like virus YN87448	84272	0	0	0	0	0	0	0	0	0	0	0	0	0	0	0	0	0	0	1	0	0	0	0	0	0	0	0	0	0	0	0	0	0	0	0	0	0	0	0	0	1	0	0	0
ssRNA	Enveloped	Martellivirales	Togaviridae	Rio Negro virus	332097	0	0	0	0	0	0	0	0	0	0	0	0	0	0	0	0	0	0	1	0	0	0	0	0	0	0	0	0	0	0	0	0	0	0	0	0	0	0	0	0	1	0	0	0
ssRNA	Enveloped	Martellivirales	Togaviridae	Everglades virus	2083198	0	0	0	0	0	0	0	0	0	0	0	0	0	0	0	0	0	0	1	1	0	0	0	0	0	0	0	0	0	0	0	0	0	0	0	0	0	0	0	0	0	0	0	0
ssRNA	Enveloped	Martellivirales	Togaviridae	Onyong-nyong virus	2169701	0	0	0	0	0	0	0	0	0	0	0	0	0	0	0	0	0	0	1	0	0	0	0	0	0	0	0	0	0	0	0	0	0	0	0	0	0	0	0	0	0	0	1	0
ssRNA	Enveloped	Mononegavirales	Bornaviridae	Borna disease virus	12455	0	0	0	0	0	0	0	0	0	0	0	0	0	0	0	0	0	0	1	1	1	0	1	0	0	0	0	0	0	1	1	1	0	0	0	1	1	1	1	0	0	0	0	0
ssRNA	Enveloped	Mononegavirales	Bornaviridae	Borna disease virus 1	1714621	0	0	0	0	0	0	0	0	0	0	0	0	0	0	0	0	0	0	0	0	0	0	1	0	0	0	0	0	0	0	0	0	0	0	0	1	1	1	1	0	0	0	0	0
ssRNA	Enveloped	Mononegavirales	Filoviridae	Marburg marburgvirus	11269	0	0	1	0	0	0	0	0	0	0	0	0	0	0	0	0	0	0	1	0	0	0	0	0	0	0	0	0	0	0	0	0	0	0	0	0	0	0	0	0	0	0	0	0
ssRNA	Enveloped	Mononegavirales	Filoviridae	Marburg virus - Musoke, Kenya, 1980	33727	0	0	1	0	0	0	0	0	0	0	0	0	0	0	0	0	0	0	1	0	0	0	0	0	0	0	0	0	0	0	0	0	0	0	0	0	0	0	0	0	0	0	0	0
ssRNA	Enveloped	Mononegavirales	Filoviridae	Reston ebolavirus - Reston	129003	0	0	0	0	0	0	0	0	1	0	0	0	0	0	0	0	0	0	1	0	0	0	0	0	0	0	0	0	0	0	0	1	0	0	0	0	0	0	0	0	0	0	0	0
ssRNA	Enveloped	Mononegavirales	Filoviridae	Zaire ebolavirus	186538	0	0	1	0	0	0	0	0	0	0	0	0	0	0	1	0	1	0	1	0	0	0	0	0	0	0	0	0	0	0	0	0	0	0	0	0	0	0	0	0	0	0	0	0
ssRNA	Enveloped	Mononegavirales	Filoviridae	Reston ebolavirus	186539	0	0	0	0	0	0	0	0	1	0	0	0	0	0	0	0	0	0	1	0	0	0	0	0	0	0	0	0	0	0	0	1	0	0	0	0	0	0	0	0	0	0	0	0
ssRNA	Enveloped	Mononegavirales	Filoviridae	Tai Forest ebolavirus	186541	0	0	0	0	0	0	0	0	0	0	0	0	0	0	0	0	1	0	1	0	0	0	0	0	0	0	0	0	0	0	0	0	0	0	0	0	0	0	0	0	0	0	0	0
ssRNA	Enveloped	Mononegavirales	Filoviridae	Ravn virus - Ravn, Kenya, 1987	378809	0	0	1	0	0	0	0	0	0	0	0	0	0	0	0	0	0	0	1	0	0	0	0	0	0	0	0	0	0	0	0	0	0	0	0	0	0	0	0	0	0	0	0	0
ssRNA	Enveloped	Mononegavirales	Filoviridae	Lake Victoria marburgvirus - Angola2005	378830	0	0	1	0	0	0	0	0	0	0	0	0	0	0	0	0	0	0	1	0	0	0	0	0	0	0	0	0	0	0	0	0	0	0	0	0	0	0	0	0	0	0	0	0
ssRNA	Enveloped	Mononegavirales	Paramyxoviridae	Murine respirovirus	11191	0	0	0	0	0	1	0	0	0	0	0	0	0	0	0	0	0	0	0	0	0	0	0	0	0	0	0	0	0	0	0	1	0	0	0	0	0	0	0	0	1	0	1	1
ssRNA	Enveloped	Mononegavirales	Paramyxoviridae	Bovine respirovirus 3	11215	0	0	0	0	0	0	0	0	0	0	0	0	0	0	0	0	0	0	0	0	0	0	0	0	0	0	0	0	0	0	0	0	0	0	0	1	1	0	0	0	0	0	0	0
ssRNA	Enveloped	Mononegavirales	Paramyxoviridae	Canine morbillivirus	11232	0	0	0	0	0	0	0	0	1	0	0	0	0	0	0	0	0	0	1	1	0	0	0	0	0	1	0	0	0	0	0	0	0	0	0	0	0	0	0	0	0	0	0	0
ssRNA	Enveloped	Mononegavirales	Paramyxoviridae	Measles morbillivirus	11234	0	0	0	0	0	0	0	0	0	1	0	0	0	0	0	0	0	0	1	0	0	0	0	0	0	0	0	0	0	0	0	0	0	0	0	0	0	0	0	0	0	0	0	0
ssRNA	Enveloped	Mononegavirales	Paramyxoviridae	Phocine morbillivirus	11240	0	0	0	0	0	0	0	0	0	0	0	0	0	0	0	0	0	0	0	1	0	0	0	0	0	0	0	1	0	0	0	0	0	0	0	0	0	0	0	0	0	0	0	0
ssRNA	Enveloped	Mononegavirales	Paramyxoviridae	Rinderpest morbillivirus	11241	0	0	0	0	0	0	0	0	0	0	0	0	0	0	0	0	0	0	0	0	0	0	0	0	0	0	0	0	0	0	0	0	0	0	0	1	1	1	0	0	0	0	0	0
ssRNA	Enveloped	Mononegavirales	Paramyxoviridae	Rinderpest virus (strain Kabete O)	11242	0	0	0	0	0	0	0	0	0	0	0	0	0	0	0	0	0	0	0	0	0	0	0	0	0	0	0	0	0	0	0	0	0	0	0	1	1	1	0	0	0	0	0	0
ssRNA	Enveloped	Mononegavirales	Paramyxoviridae	Small ruminant morbillivirus	31604	0	0	0	0	0	0	0	0	0	0	0	0	0	0	0	0	0	0	0	0	0	0	0	0	0	0	0	0	0	0	0	0	0	1	0	1	1	1	0	0	0	0	0	0
ssRNA	Enveloped	Mononegavirales	Paramyxoviridae	Hendra henipavirus	63330	0	1	0	0	0	0	0	0	0	0	0	0	0	0	0	0	0	0	1	0	0	0	0	0	0	0	0	0	0	0	1	0	0	0	0	0	0	0	0	0	0	0	0	0
ssRNA	Enveloped	Mononegavirales	Paramyxoviridae	Nipah henipavirus	121791	0	0	0	0	0	0	0	0	0	0	0	0	0	0	0	0	0	0	1	0	0	0	0	0	0	0	0	0	0	0	0	1	0	0	0	0	0	0	0	0	0	0	1	0
ssRNA	Enveloped	Mononegavirales	Paramyxoviridae	Menangle virus	152219	0	1	0	0	0	0	0	0	0	0	0	0	0	0	0	0	0	0	1	0	0	0	0	0	0	0	0	0	0	0	0	1	0	0	0	0	0	0	0	0	0	0	0	0
ssRNA	Enveloped	Mononegavirales	Paramyxoviridae	Avian paramyxovirus goose/Shimane/67/2000	1401445	0	0	0	0	0	0	0	0	0	0	0	0	0	0	0	0	0	0	1	1	0	0	0	0	0	0	0	0	0	0	0	0	0	0	0	1	0	0	0	0	1	0	0	0
ssRNA	Enveloped	Mononegavirales	Paramyxoviridae	Anaconda paramyxovirus	1529450	0	0	0	0	0	0	0	0	0	1	0	0	0	0	0	0	0	0	1	1	0	0	1	0	0	0	0	0	0	0	0	1	0	1	0	1	0	0	1	0	1	0	1	1
ssRNA	Enveloped	Mononegavirales	Paramyxoviridae	Avian metaavulavirus 2	2560313	0	0	0	0	0	0	0	0	0	0	0	0	0	0	0	0	0	0	1	1	0	0	0	0	0	0	0	0	0	0	0	1	0	0	0	1	0	0	1	0	1	0	0	0
ssRNA	Enveloped	Mononegavirales	Paramyxoviridae	Mammalian orthorubulavirus 5	2560580	0	0	0	0	0	0	0	0	1	1	0	0	0	0	0	0	0	0	1	1	0	0	1	0	0	0	0	0	0	0	0	0	0	0	0	1	0	0	0	0	0	0	0	0
ssRNA	Enveloped	Mononegavirales	Paramyxoviridae	Mumps orthorubulavirus	2560602	0	0	0	0	0	0	0	0	0	0	0	0	0	0	0	0	0	0	1	1	0	0	0	0	0	0	0	0	0	0	0	0	0	0	0	1	0	0	0	0	0	0	0	0
ssRNA	Enveloped	Mononegavirales	Pneumoviridae	Bovine orthopneumovirus	11246	0	0	0	0	0	0	0	0	0	0	0	0	0	0	0	0	0	0	0	0	0	0	0	0	0	0	0	0	0	0	0	0	0	0	0	1	0	1	0	0	0	0	0	0
ssRNA	Enveloped	Mononegavirales	Pneumoviridae	Human orthopneumovirus	11250	0	0	0	0	0	0	0	0	0	0	0	0	0	0	0	0	1	0	1	0	0	0	0	0	0	0	0	0	0	0	0	0	0	0	0	0	0	0	0	0	0	0	0	0
ssRNA	Enveloped	Mononegavirales	Pneumoviridae	Murine orthopneumovirus	11263	0	0	0	0	0	0	0	0	0	0	0	0	0	0	0	0	0	0	1	0	0	0	0	0	0	0	0	0	0	0	0	0	0	0	0	0	0	0	0	0	1	0	1	0
ssRNA	Enveloped	Mononegavirales	Pneumoviridae	Human metapneumovirus	162145	0	0	0	0	0	0	0	0	0	0	0	0	0	0	0	0	1	0	1	0	0	0	0	0	0	0	0	0	0	0	0	0	0	0	0	0	0	0	0	0	0	0	0	0
ssRNA	Enveloped	Mononegavirales	Rhabdoviridae	Vesicular stomatitis Indiana virus	11277	1	0	0	1	1	0	0	0	0	0	0	0	0	0	0	0	0	0	1	1	0	0	0	0	0	0	0	0	0	1	1	1	0	0	1	1	0	0	0	0	0	1	0	0
ssRNA	Enveloped	Mononegavirales	Rhabdoviridae	Vesicular stomatitis New Jersey virus	11280	0	0	0	1	1	0	0	0	0	0	0	0	0	0	0	0	0	0	1	0	0	0	0	0	0	0	0	0	0	0	0	0	0	0	0	1	0	0	0	0	0	0	0	0
ssRNA	Enveloped	Mononegavirales	Rhabdoviridae	Rabies lyssavirus	11292	0	0	0	1	1	0	0	0	0	0	0	0	0	0	0	0	0	0	1	1	1	0	1	1	0	0	0	0	0	1	1	1	0	0	0	1	1	1	0	0	0	0	1	1
ssRNA	Enveloped	Mononegavirales	Rhabdoviridae	Bovine ephemeral fever virus	11303	0	0	0	0	0	0	0	0	0	0	0	0	0	0	0	0	0	0	0	0	0	0	0	0	0	0	0	0	0	0	0	0	0	0	0	1	0	0	0	0	0	0	0	0
ssRNA	Enveloped	Mononegavirales	Rhabdoviridae	Mokola lyssavirus	12538	0	0	0	0	0	0	0	0	0	0	0	0	0	0	0	0	0	0	1	1	0	0	1	0	0	0	0	0	0	0	0	0	0	0	0	0	0	0	0	0	0	0	0	0
ssRNA	Enveloped	Mononegavirales	Rhabdoviridae	Adelaide River virus	31612	0	0	0	0	0	0	0	0	0	0	0	0	0	0	0	0	0	0	0	0	0	0	0	0	0	0	0	0	0	0	0	0	0	0	0	1	0	0	0	0	0	0	0	0
ssRNA	Enveloped	Mononegavirales	Rhabdoviridae	Lagos bat lyssavirus	38766	0	0	1	0	0	0	0	0	0	0	0	0	0	0	0	0	0	0	1	0	0	0	0	0	0	0	0	0	0	0	0	0	0	0	0	0	0	0	0	0	0	0	0	0
ssRNA	Enveloped	Mononegavirales	Rhabdoviridae	Cocal virus	50713	0	0	0	0	0	0	0	0	0	0	0	0	0	0	0	0	0	0	0	0	0	0	0	0	0	0	0	0	0	0	1	0	0	0	0	1	0	0	0	0	0	0	0	0
ssRNA	Enveloped	Mononegavirales	Rhabdoviridae	European bat 1 lyssavirus	57482	0	0	1	0	0	0	0	0	0	0	0	0	0	0	0	0	0	0	1	0	0	0	0	0	0	0	0	0	0	0	0	0	0	0	0	0	0	0	0	0	0	0	0	0
ssRNA	Enveloped	Mononegavirales	Rhabdoviridae	European bat 2 lyssavirus	57483	0	0	0	0	0	0	0	0	0	0	0	0	0	0	0	0	0	0	1	0	0	0	0	0	0	0	0	0	0	0	0	0	0	0	0	0	0	0	0	0	0	0	0	0
ssRNA	Enveloped	Mononegavirales	Rhabdoviridae	Australian bat lyssavirus	90961	0	1	0	0	0	0	0	0	0	0	0	0	0	0	0	0	0	0	1	0	0	0	0	0	0	0	0	0	0	0	0	0	0	0	0	0	0	0	0	0	0	0	0	0
ssRNA	Enveloped	Mononegavirales	Rhabdoviridae	Vesicular stomatitis Alagoas virus	198833	0	0	0	0	0	0	0	0	0	0	0	0	0	0	0	0	0	0	1	0	0	0	0	0	0	0	0	0	0	0	1	0	0	0	0	1	0	0	0	0	0	0	0	0
ssRNA	Enveloped	Mononegavirales	Rhabdoviridae	Kotonkan virus	318836	0	0	0	0	0	0	0	0	0	0	0	0	0	0	0	0	0	0	1	0	0	0	0	0	0	0	0	0	0	0	0	0	0	0	0	1	0	0	0	0	0	0	0	0
ssRNA	Enveloped	Mononegavirales	Rhabdoviridae	Almpiwar virus	318843	0	0	0	0	0	0	0	0	0	0	0	0	0	0	0	0	0	0	1	0	0	0	0	0	0	0	0	0	0	0	1	0	0	0	0	1	0	1	0	0	1	0	0	0
ssRNA	Enveloped	Mononegavirales	Rhabdoviridae	Lyssavirus Ozernoe	642022	0	0	0	0	0	0	0	0	0	0	0	0	0	0	0	0	0	0	1	0	0	0	0	0	0	0	0	0	0	0	0	0	0	0	0	0	0	0	0	0	0	0	1	0
ssRNA	Enveloped	Mononegavirales	Rhabdoviridae	Maraba virus	1046251	0	0	0	0	0	0	0	0	0	0	0	0	0	0	0	0	0	0	1	0	0	0	0	0	0	0	0	0	0	0	0	0	0	0	0	0	0	0	0	0	0	0	1	0
ssRNA	Enveloped	Nidovirales	Arteriviridae	Equine arteritis virus	11047	0	0	0	0	0	0	0	0	0	0	0	0	0	0	0	0	0	0	0	0	0	0	0	0	0	0	0	0	0	1	1	0	0	0	0	0	0	0	0	0	0	0	0	0
ssRNA	Enveloped	Nidovirales	Coronaviridae	Human coronavirus 229E	11137	0	0	0	0	0	0	0	0	0	0	0	0	0	0	0	0	0	0	1	0	0	0	1	0	0	0	0	0	0	0	0	0	0	0	0	0	0	0	0	0	0	0	0	0
ssRNA	Enveloped	Nidovirales	Coronaviridae	Transmissible gastroenteritis virus	11149	0	0	0	0	0	0	0	0	0	0	0	0	0	0	0	0	0	0	0	0	0	0	1	0	0	0	0	0	0	0	0	1	0	0	0	0	0	0	0	0	0	0	0	0
ssRNA	Enveloped	Nidovirales	Coronaviridae	Canine coronavirus	11153	0	0	0	0	0	0	0	0	0	0	0	0	0	0	0	0	0	0	0	1	0	0	1	0	0	0	0	0	0	0	0	0	0	0	0	0	0	0	0	0	0	0	0	0
ssRNA	Enveloped	Nidovirales	Coronaviridae	Feline coronavirus	12663	0	0	0	0	0	0	0	0	0	0	0	0	0	0	0	0	0	0	0	0	0	0	1	0	1	0	0	0	0	0	0	0	0	0	0	0	0	0	0	0	0	0	0	0
ssRNA	Enveloped	Nidovirales	Coronaviridae	SARS coronavirus Tor2	227984	0	0	0	0	0	0	0	0	0	1	0	0	0	0	0	0	0	0	1	0	0	0	0	0	0	0	0	0	0	0	0	0	0	0	0	0	0	0	0	0	0	0	0	0
ssRNA	Enveloped	Nidovirales	Coronaviridae	SARS coronavirus HKU-39849	228404	0	0	0	0	0	0	0	0	0	1	0	0	0	0	0	0	0	0	1	0	0	1	0	0	0	0	0	0	0	0	0	0	0	0	0	0	0	0	0	0	0	0	0	0
ssRNA	Enveloped	Nidovirales	Coronaviridae	SARS coronavirus PUMC01	253433	0	0	0	0	0	0	0	0	0	0	0	0	0	0	0	0	0	0	1	0	0	0	0	0	0	0	0	0	0	0	0	0	0	0	0	0	0	0	0	0	0	0	1	0
ssRNA	Enveloped	Nidovirales	Coronaviridae	Human enteric coronavirus strain 4408	627439	0	0	0	0	0	0	0	0	0	0	0	0	0	0	0	0	0	0	1	0	0	0	0	0	0	0	0	0	0	0	0	0	0	0	0	1	0	0	0	0	0	0	0	0
ssRNA	Enveloped	Nidovirales	Coronaviridae	Murine coronavirus	694005	0	0	0	0	0	0	0	0	0	0	0	0	0	0	0	0	0	0	0	0	0	0	0	0	0	0	0	0	0	0	0	0	0	0	0	0	0	0	0	0	1	0	1	1
ssRNA	Enveloped	Nidovirales	Coronaviridae	Severe acute respiratory syndrome-related coronavirus	694009	0	0	0	0	0	0	0	0	0	0	0	0	0	0	0	0	0	0	1	0	0	0	0	0	0	0	0	0	0	0	0	0	0	0	0	0	0	0	0	0	0	0	0	0
ssRNA	Enveloped	Nidovirales	Coronaviridae	Alpaca respiratory coronavirus	1176035	0	0	0	0	0	0	0	0	0	0	0	0	0	0	0	0	0	0	0	0	0	0	1	0	0	0	0	0	0	0	0	0	0	0	0	0	0	0	0	0	0	0	0	0
ssRNA	Enveloped	Nidovirales	Coronaviridae	Middle East respiratory syndrome-related coronavirus	1335626	0	0	0	0	0	0	0	0	0	0	0	0	0	0	0	0	0	0	1	0	0	0	0	0	0	0	0	0	0	0	0	0	0	1	0	0	0	0	0	0	0	0	0	0
ssRNA	Enveloped	Nidovirales	Coronaviridae	Camel alphacoronavirus	1699095	0	0	0	0	0	0	0	0	0	0	0	0	0	0	0	0	0	0	0	0	0	0	0	0	0	0	0	0	0	0	0	0	1	1	0	0	0	0	0	0	0	0	0	0
ssRNA	Enveloped	Nidovirales	Coronaviridae	Severe acute respiratory syndrome coronavirus 2	2697049	0	0	0	0	0	0	0	0	0	1	0	0	0	0	1	0	0	1	1	1	0	1	1	0	0	0	0	0	0	0	0	0	0	0	1	0	0	0	0	0	0	0	0	0
ssRNA	Enveloped	Ortervirales	Retroviridae	Human foamy virus	11641	0	0	0	0	0	0	0	0	0	0	0	0	0	0	0	0	1	0	1	0	0	0	0	0	0	0	0	0	0	0	0	0	0	0	0	0	0	0	0	0	1	0	0	0
ssRNA	Enveloped	Ortervirales	Retroviridae	Simian foamy virus	11642	0	0	0	0	0	1	0	1	1	1	0	0	1	1	1	1	1	1	1	0	0	0	0	0	0	0	0	0	0	0	0	0	0	0	0	0	0	0	0	0	0	0	0	0
ssRNA	Enveloped	Ortervirales	Retroviridae	Bovine immunodeficiency virus	11657	0	0	0	0	0	0	0	0	0	0	0	0	0	0	0	0	0	0	0	0	0	0	0	0	0	0	0	0	0	0	0	0	0	0	0	1	0	0	0	0	0	0	0	0
ssRNA	Enveloped	Ortervirales	Retroviridae	Caprine arthritis encephalitis virus	11660	0	0	0	0	0	0	0	0	0	0	0	0	0	0	0	0	0	0	0	0	0	0	0	0	0	0	0	0	0	0	0	0	0	0	0	0	1	1	0	0	0	0	0	0
ssRNA	Enveloped	Ortervirales	Retroviridae	Equine infectious anemia virus	11665	0	0	0	0	0	0	0	0	0	0	0	0	0	0	0	0	0	0	0	0	0	0	0	0	0	0	0	0	0	1	1	0	0	0	0	0	0	0	0	0	0	0	0	0
ssRNA	Enveloped	Ortervirales	Retroviridae	Feline immunodeficiency virus	11673	0	0	0	0	0	0	0	0	0	0	0	0	0	0	0	0	0	0	0	0	0	0	1	1	1	0	0	0	0	0	0	0	0	0	0	0	0	0	0	0	0	0	0	0
ssRNA	Enveloped	Ortervirales	Retroviridae	Simian immunodeficiency virus	11723	0	0	0	0	0	0	0	1	0	1	0	0	0	1	0	0	1	0	0	0	0	0	0	0	0	0	0	0	0	0	0	0	0	0	0	0	0	0	0	0	0	0	0	0
ssRNA	Enveloped	Ortervirales	Retroviridae	Jaagsiekte sheep retrovirus	11746	0	0	0	0	0	0	0	0	0	0	0	0	0	0	0	0	0	0	0	0	0	0	0	0	0	0	0	0	0	0	0	0	0	0	0	0	1	1	0	0	0	0	0	0
ssRNA	Enveloped	Ortervirales	Retroviridae	Baboon endogenous virus strain M7	11764	0	0	0	0	0	0	0	0	0	0	0	0	1	0	0	0	0	0	1	0	0	0	0	0	0	0	0	0	0	0	0	0	0	0	0	0	0	0	0	0	0	0	0	0
ssRNA	Enveloped	Ortervirales	Retroviridae	Feline leukemia virus	11768	0	0	0	0	0	0	0	0	0	0	0	0	0	0	0	0	0	0	0	0	0	0	1	0	1	0	0	0	0	0	0	0	0	0	0	0	0	0	0	0	0	0	0	0
ssRNA	Enveloped	Ortervirales	Retroviridae	Murine leukemia virus	11786	0	0	0	0	0	0	0	0	0	0	0	0	0	0	0	0	0	0	0	0	0	0	0	0	0	0	0	0	0	0	0	0	0	0	0	0	0	0	0	0	0	0	1	1
ssRNA	Enveloped	Ortervirales	Retroviridae	Gibbon ape leukemia virus	11840	0	0	0	0	0	0	0	0	0	0	0	0	0	0	0	0	0	0	1	0	0	0	0	0	0	0	0	0	0	0	0	0	0	0	0	0	0	0	0	1	0	0	0	0
ssRNA	Enveloped	Ortervirales	Retroviridae	Bovine leukemia virus	11901	0	0	0	0	0	0	0	0	0	0	0	0	0	0	0	0	0	0	1	0	0	0	0	0	0	0	0	0	0	0	0	0	0	0	0	1	0	0	0	0	0	0	0	0
ssRNA	Enveloped	Ortervirales	Retroviridae	Porcine endogenous retrovirus	61673	0	0	0	0	0	0	0	0	0	0	0	0	0	0	0	0	0	0	1	0	0	0	0	0	0	0	0	0	0	0	0	1	0	0	0	0	0	0	0	0	0	0	0	0
ssRNA	Enveloped	Ortervirales	Retroviridae	Feline leukemia virus strain B/lambda-B1	103916	0	0	0	0	0	0	0	0	0	0	0	0	0	0	0	0	0	0	1	0	0	0	1	0	0	0	0	0	0	0	0	0	0	0	0	0	0	0	0	0	0	0	0	0
ssRNA	Enveloped	Ortervirales	Retroviridae	Feline leukemia virus strain C/FA27	103917	0	0	0	0	0	0	0	0	0	0	0	0	0	0	0	0	0	0	1	0	0	0	1	0	0	0	0	0	0	0	0	0	0	0	0	0	0	0	0	0	0	0	0	0
ssRNA	Enveloped	Ortervirales	Retroviridae	Amphotropic murine leukemia virus	188539	0	0	0	0	0	0	0	0	0	0	0	0	0	0	0	0	0	0	1	0	0	0	0	0	0	0	0	0	0	0	0	0	0	0	0	0	0	0	0	1	0	0	1	1
ssRNA	Enveloped	Ortervirales	Retroviridae	Primate T-lymphotropic virus 1	194440	0	0	0	0	0	0	0	0	0	0	0	1	0	0	0	0	0	0	1	0	0	0	0	0	0	0	0	0	0	0	0	0	0	0	0	0	0	0	0	0	0	0	0	0
ssRNA	Enveloped	Ortervirales	Retroviridae	Primate T-lymphotropic virus 2	194441	0	0	0	0	0	0	0	0	0	0	0	0	0	0	0	1	0	0	1	0	0	0	0	0	0	0	0	0	0	0	0	0	0	0	0	0	0	0	0	0	0	0	0	0
ssRNA	Enveloped	Ortervirales	Retroviridae	Primate T-lymphotropic virus 3	194443	0	0	0	0	0	0	0	0	0	0	0	0	0	0	0	1	0	0	1	0	0	0	0	0	0	0	0	0	0	0	0	0	0	0	0	0	0	0	0	0	0	0	0	0
ssRNA	Enveloped	Ortervirales	Retroviridae	Porcine endogenous retrovirus A	194958	0	0	0	0	0	0	0	0	0	0	0	0	0	0	0	0	0	0	1	0	0	0	0	0	0	0	0	0	0	0	0	1	0	0	0	0	0	0	0	0	0	0	0	0
ssRNA	Enveloped	Ortervirales	Retroviridae	African green monkey simian foamy virus	338079	0	0	0	0	0	0	0	0	0	0	0	0	0	0	0	0	0	0	1	1	0	0	0	0	0	0	0	0	0	0	0	0	0	0	0	0	0	0	0	0	1	0	0	0
ssRNA	Enveloped	Ortervirales	Retroviridae	Macaque simian foamy virus	338478	0	0	0	0	0	0	0	0	1	0	0	0	0	0	0	0	0	0	1	0	0	0	0	0	0	0	0	0	0	0	0	0	0	0	0	0	0	0	0	0	0	0	0	0
ssRNA	Enveloped	Ortervirales	Retroviridae	Xenotropic MuLV-related virus 22Rv1/CWR-R1	749340	0	0	0	0	0	0	0	0	0	0	0	0	0	0	0	0	0	0	1	0	0	0	0	0	0	0	0	0	0	0	0	0	0	0	0	0	0	0	0	0	0	0	1	0
ssRNA	Enveloped	Ortervirales	Retroviridae	Xenotropic MuLV-related virus RKO	1049224	0	0	0	0	0	0	0	0	0	0	0	0	0	0	0	0	0	0	1	0	0	0	0	0	0	0	0	0	0	0	0	0	0	0	0	0	0	0	0	0	0	0	1	0
ssRNA	Enveloped	Ortervirales	Retroviridae	Polytropic murine leukemia virus	1511763	0	0	0	0	0	0	0	0	0	0	0	0	0	0	0	0	0	0	1	0	0	0	0	0	0	0	0	0	0	0	0	0	0	0	0	0	0	0	0	0	0	0	1	0
ssRNA	Enveloped		Kolmioviridae	Hepatitis delta virus	12475	0	0	0	0	0	0	0	0	0	0	0	0	0	0	0	0	1	0	1	0	0	0	0	0	0	0	0	0	0	0	0	0	0	0	0	0	0	0	0	0	0	0	0	0
ssRNA	Non-enveloped	Cirlivirales	Circoviridae	Dromedary stool-associated circular ssDNA virus	1574422	0	0	0	0	0	0	0	0	0	0	0	0	0	0	0	0	0	0	0	0	0	0	0	0	0	0	0	0	0	0	0	0	1	1	0	0	0	0	0	0	0	0	0	0
ssRNA	Non-enveloped	Picornavirales	Caliciviridae	Feline calicivirus	11978	0	0	0	0	0	0	0	0	0	0	0	0	0	0	0	0	0	0	0	0	0	0	1	0	1	0	0	0	0	0	0	0	0	0	0	0	0	0	0	0	0	0	0	0
ssRNA	Non-enveloped	Picornavirales	Caliciviridae	Norwalk virus	11983	0	0	0	0	0	0	0	0	0	0	0	0	0	0	0	0	0	0	1	0	0	0	0	0	0	0	0	0	0	0	0	1	0	0	0	0	0	0	0	0	0	0	0	0
ssRNA	Non-enveloped	Picornavirales	Caliciviridae	Vesicular exanthema of swine virus	35612	0	0	0	0	0	0	0	0	0	0	0	0	0	0	0	0	0	0	0	0	0	0	0	0	0	1	0	0	0	1	0	1	0	0	0	0	0	0	0	0	0	0	0	0
ssRNA	Non-enveloped	Picornavirales	Caliciviridae	VESV-like calicivirus	82664	0	0	0	0	0	0	0	0	0	0	0	0	0	0	1	1	0	0	0	0	0	0	0	0	0	0	0	0	0	0	0	1	0	0	0	0	0	0	0	0	0	0	0	0
ssRNA	Non-enveloped	Picornavirales	Caliciviridae	Norovirus GIV	262897	0	0	0	0	0	0	0	0	0	0	0	0	0	0	0	0	0	0	1	0	0	0	1	0	0	0	0	0	0	0	0	0	0	0	0	0	0	0	0	0	0	0	0	0
ssRNA	Non-enveloped	Picornavirales	Caliciviridae	Steller sea lion vesivirus	436911	0	0	0	0	0	0	0	0	0	0	0	0	0	0	0	0	0	0	0	1	0	0	0	0	0	0	0	0	0	0	0	0	0	0	0	0	0	0	0	0	0	0	0	0
ssRNA	Non-enveloped	Picornavirales	Caliciviridae	Tulane virus	512169	0	0	0	0	0	0	0	0	0	1	0	0	0	0	0	0	0	0	1	0	0	0	0	0	0	0	0	0	0	0	0	0	0	0	0	0	0	0	0	0	0	0	0	0
ssRNA	Non-enveloped	Picornavirales	Caliciviridae	Alphatron virus	2755033	0	0	0	0	0	0	0	0	0	0	0	0	0	0	0	0	0	0	1	1	0	0	1	0	0	0	0	0	0	0	0	0	0	0	0	0	0	0	0	0	0	0	0	0
ssRNA	Non-enveloped	Picornavirales	Picornaviridae	Coxsackievirus A9	12067	0	0	0	0	0	0	0	0	0	1	0	0	0	0	0	0	0	0	1	0	0	0	0	0	0	0	0	0	0	0	0	0	0	0	0	0	0	0	0	0	0	0	0	0
ssRNA	Non-enveloped	Picornavirales	Picornaviridae	Enterovirus D70	12090	0	0	0	0	0	0	0	0	1	0	0	0	0	0	0	0	0	0	1	1	0	0	0	0	0	0	0	0	0	0	0	1	0	0	0	1	1	1	0	0	0	0	0	0
ssRNA	Non-enveloped	Picornavirales	Picornaviridae	Hepatovirus A	12092	0	0	0	0	0	0	0	0	1	0	0	0	0	0	0	0	1	0	1	0	0	0	0	0	0	0	0	0	0	0	0	0	0	0	0	0	0	0	0	0	0	0	0	0
ssRNA	Non-enveloped	Picornavirales	Picornaviridae	Encephalomyocarditis virus	12104	0	0	0	0	0	1	0	0	0	1	0	0	0	0	0	0	1	0	1	0	0	0	1	0	0	0	0	0	1	0	1	1	0	0	0	1	0	0	0	0	0	0	1	1
ssRNA	Non-enveloped	Picornavirales	Picornaviridae	Mengo virus	12107	0	0	0	0	0	0	0	0	0	1	0	0	0	0	0	0	0	0	1	0	0	0	0	0	0	0	0	0	0	0	0	0	0	0	0	0	0	0	0	0	0	0	1	0
ssRNA	Non-enveloped	Picornavirales	Picornaviridae	Foot-and-mouth disease virus	12110	0	0	0	0	0	0	0	0	0	0	0	0	0	0	0	0	0	0	1	0	0	0	0	0	0	0	0	0	1	0	0	1	0	1	1	1	1	1	0	0	0	0	0	0
ssRNA	Non-enveloped	Picornavirales	Picornaviridae	Foot-and-mouth disease virus C1	12121	0	0	0	0	0	0	0	0	0	0	0	0	0	0	0	0	0	0	0	0	0	0	0	0	0	0	0	0	1	0	0	1	0	0	0	1	1	1	0	0	0	0	0	1
ssRNA	Non-enveloped	Picornavirales	Picornaviridae	Theiler's encephalomyelitis virus	12124	0	0	0	0	0	0	0	0	0	0	0	0	0	0	0	0	0	0	0	0	0	0	0	0	0	0	0	0	0	0	0	0	0	0	0	0	0	0	0	0	1	0	1	0
ssRNA	Non-enveloped	Picornavirales	Picornaviridae	Enterovirus D68	42789	0	0	0	0	0	0	0	0	0	1	0	0	0	0	0	0	0	0	1	0	0	0	0	0	0	0	0	0	0	0	0	0	0	0	0	0	0	0	0	0	0	0	0	0
ssRNA	Non-enveloped	Picornavirales	Picornaviridae	Equine rhinitis A virus	47000	0	0	0	0	0	0	0	0	0	0	0	0	0	0	0	0	0	0	0	0	0	0	0	0	0	0	0	0	0	0	1	0	0	1	0	0	0	0	0	0	0	0	0	0
ssRNA	Non-enveloped	Picornavirales	Picornaviridae	Equine rhinitis B virus 1	47001	0	0	0	0	0	0	0	0	0	0	0	0	0	0	0	0	0	0	0	0	0	0	0	0	0	0	0	0	0	0	1	0	0	0	0	0	0	0	1	0	0	0	0	0
ssRNA	Non-enveloped	Picornavirales	Picornaviridae	Foot-and-mouth disease virus - type Asia 1	110195	0	0	0	0	0	0	0	0	0	0	0	0	0	0	0	0	0	0	0	0	0	0	0	0	0	0	0	0	0	0	0	0	0	0	0	1	0	0	0	0	0	0	0	0
ssRNA	Non-enveloped	Picornavirales	Picornaviridae	Enterovirus A	138948	0	0	0	0	0	0	0	0	0	0	0	0	0	0	1	0	1	0	1	0	0	0	0	0	0	0	0	0	0	0	0	0	0	0	0	0	0	0	0	0	0	0	0	0
ssRNA	Non-enveloped	Picornavirales	Picornaviridae	Enterovirus D	138951	0	0	0	0	0	0	0	0	0	0	0	0	0	1	1	0	1	0	1	0	0	0	0	0	0	0	0	0	0	0	0	0	0	0	0	0	0	0	0	0	0	0	0	0
ssRNA	Non-enveloped	Picornavirales	Picornaviridae	Enterovirus CA55-1988	152632	0	0	0	0	0	0	0	0	0	1	0	0	0	0	0	0	0	0	1	0	0	0	0	0	0	0	0	0	0	0	0	0	0	0	0	0	0	0	0	0	0	0	0	0
ssRNA	Non-enveloped	Picornavirales	Picornaviridae	Equine rhinitis B virus 2	168014	0	0	0	0	0	0	0	0	0	0	0	0	0	0	0	0	0	0	0	0	0	0	0	0	0	0	0	0	0	0	1	0	0	0	0	0	0	0	1	0	0	0	0	0
ssRNA	Non-enveloped	Picornavirales	Picornaviridae	Enterovirus B69	171720	0	0	0	0	0	0	0	0	0	1	0	0	0	0	0	0	0	0	1	0	0	0	0	0	0	0	0	0	0	0	0	0	0	0	0	0	0	0	0	0	0	0	0	0
ssRNA	Non-enveloped	Picornavirales	Picornaviridae	Ljungan virus	172314	0	0	0	0	0	0	0	0	0	0	0	0	0	0	0	0	0	0	1	0	0	0	0	0	0	0	0	0	0	0	0	0	0	0	0	0	0	0	0	0	0	0	1	0
ssRNA	Non-enveloped	Picornavirales	Picornaviridae	Ljungan virus 174F	172316	0	0	0	0	0	0	0	0	0	0	0	0	0	0	0	0	0	0	1	0	0	0	0	0	0	0	0	0	0	0	0	0	0	0	0	0	0	0	0	0	1	0	0	0
ssRNA	Non-enveloped	Picornavirales	Picornaviridae	Ljungan virus 145SL	172317	0	0	0	0	0	0	0	0	0	0	0	0	0	0	0	0	0	0	1	0	0	0	0	0	0	0	0	0	0	0	0	0	0	0	0	0	0	0	0	0	1	0	0	0
ssRNA	Non-enveloped	Picornavirales	Picornaviridae	Aichivirus B	194965	0	0	0	0	0	0	0	0	0	0	0	0	0	0	0	0	0	0	1	0	0	0	0	0	0	0	0	0	0	0	0	0	0	0	0	1	0	0	0	0	0	0	0	0
ssRNA	Non-enveloped	Picornavirales	Picornaviridae	Theilovirus	204711	0	0	0	0	0	0	0	0	0	0	0	0	0	0	0	0	0	0	0	0	0	0	0	0	0	0	0	0	0	0	0	0	0	0	0	0	0	0	0	0	0	0	1	1
ssRNA	Non-enveloped	Picornavirales	Picornaviridae	Theiler's-like virus of rats	204729	0	0	0	0	0	0	0	0	0	0	0	0	0	0	0	0	0	0	0	0	0	0	0	0	0	0	0	0	0	0	0	0	0	0	0	0	0	0	0	0	1	0	1	1
ssRNA	Non-enveloped	Picornavirales	Picornaviridae	Enterovirus B74	222889	0	0	0	0	0	0	0	0	0	1	0	0	0	0	0	0	0	0	1	0	0	0	0	0	0	0	0	0	0	0	0	0	0	0	0	0	0	0	0	0	0	0	0	0
ssRNA	Non-enveloped	Picornavirales	Picornaviridae	Enterovirus B75	282345	0	0	0	0	0	0	0	0	0	1	0	0	0	0	0	0	0	0	1	0	0	0	0	0	0	0	0	0	0	0	0	0	0	0	0	0	0	0	0	0	0	0	0	0
ssRNA	Non-enveloped	Picornavirales	Picornaviridae	Enterovirus H	310907	0	0	0	0	0	0	0	0	1	1	0	0	0	0	0	0	1	0	1	0	0	0	0	0	0	0	0	0	0	0	0	0	0	0	0	0	0	0	0	0	0	0	0	0
ssRNA	Non-enveloped	Picornavirales	Picornaviridae	Enterovirus B80	318563	0	0	0	0	0	0	0	0	0	1	0	0	0	0	0	0	0	0	1	0	0	0	0	0	0	0	0	0	0	0	0	0	0	0	0	0	0	0	0	0	0	0	0	0
ssRNA	Non-enveloped	Picornavirales	Picornaviridae	Enterovirus B81	318564	0	0	0	0	0	0	0	0	0	1	0	0	0	0	0	0	0	0	1	0	0	0	0	0	0	0	0	0	0	0	0	0	0	0	0	0	0	0	0	0	0	0	0	0
ssRNA	Non-enveloped	Picornavirales	Picornaviridae	Enterovirus B82	318565	0	0	0	0	0	0	0	0	0	1	0	0	0	0	0	0	0	0	1	0	0	0	0	0	0	0	0	0	0	0	0	0	0	0	0	0	0	0	0	0	0	0	0	0
ssRNA	Non-enveloped	Picornavirales	Picornaviridae	Enterovirus B83	318566	0	0	0	0	0	0	0	0	0	1	0	0	0	0	0	0	0	0	1	0	0	0	0	0	0	0	0	0	0	0	0	0	0	0	0	0	0	0	0	0	0	0	0	0
ssRNA	Non-enveloped	Picornavirales	Picornaviridae	Saffold virus	434309	0	0	0	0	0	0	0	0	0	0	0	0	0	0	0	0	0	0	1	0	0	0	0	0	0	0	0	0	0	0	0	0	0	0	0	0	0	0	0	0	0	0	1	0
ssRNA	Non-enveloped	Picornavirales	Picornaviridae	Salivirus NG-J1	651733	0	0	0	0	0	0	0	0	0	0	0	0	0	0	0	0	1	0	1	0	0	0	0	0	0	0	0	0	0	0	0	0	0	0	0	0	0	0	0	0	0	0	0	0
ssRNA	Non-enveloped	Picornavirales	Picornaviridae	Enterovirus J	1330521	0	0	0	0	0	0	0	0	1	1	1	1	0	0	0	0	0	0	0	0	0	0	0	0	0	0	0	0	0	0	0	0	0	0	0	0	0	0	0	0	0	0	0	0
ssRNA	Non-enveloped	Picornavirales	Picornaviridae	pasivirus A2	1511785	0	0	0	0	0	0	0	0	0	0	0	0	0	0	0	0	0	0	1	0	0	0	0	0	0	0	0	0	0	0	0	1	0	0	0	0	0	0	0	0	0	0	0	0
ssRNA	Non-enveloped	Picornavirales	Picornaviridae	Rosavirus A2	1511807	0	0	0	0	0	0	0	0	0	0	0	0	0	0	0	0	0	0	1	0	0	0	0	0	0	0	0	0	0	0	0	0	0	0	0	0	0	0	0	0	0	0	1	0
ssRNA	Non-enveloped	Picornavirales	Picornaviridae	Enterovirus D94	2015550	0	0	0	0	0	0	0	0	0	0	0	0	0	0	0	0	0	0	1	1	0	0	0	0	0	0	0	0	0	0	0	0	0	0	0	1	0	0	1	0	1	0	1	0
ssRNA	Non-enveloped	Picornavirales	Picornaviridae	enterovirus B79	2760813	0	0	0	0	0	0	0	0	0	1	0	0	0	0	0	0	0	0	1	0	0	0	0	0	0	0	0	0	0	0	0	0	0	0	0	0	0	0	0	0	0	0	0	0
ssRNA	Non-enveloped	Picornavirales	Picornaviridae	Saffold virus 1	2779847	0	0	0	0	0	0	0	0	0	0	0	0	0	0	0	0	0	0	1	0	0	0	0	0	0	0	0	0	0	0	0	0	0	0	0	0	0	0	0	0	0	0	1	0
ssRNA	Non-enveloped	Stellavirales	Astroviridae	Astrovirus MLB1 HK05	858367	0	0	0	0	0	0	0	0	0	0	0	0	0	0	0	0	0	0	1	0	0	0	0	0	0	0	0	0	0	0	0	0	0	0	0	0	0	0	0	0	0	0	0	1
ssRNA	Non-enveloped	Stellavirales	Astroviridae	Mamastrovirus 2	1239566	0	0	0	0	0	0	0	0	0	0	0	0	0	0	0	0	0	0	0	0	0	0	1	0	0	0	0	0	0	0	0	1	0	0	0	0	0	0	0	0	0	0	0	0
[truncated: 29 more columns]
