# Supplementary material for: Prediction of mammalian virus cross-species transmission based on host proteins
Source: Microbiol Spectr. 2023 Sep 27;11(5):e05368-22. doi: 10.1128/spectrum.05368-22 (PMC10581197; doi:10.1128/spectrum.05368-22)
Supplement: Table. S2 — Virus receptor used in the study. [file spectrum.05368-22-s0004.xlsx]

## Sheet: Sheet1
Table S2. Virus receptor used in the study.
Virus receptor (Uniprot ID)	ID of protein group by OrthoFinder	Organism name	Viruses which use the receptor
F1MTN1	OG0013721	Bos taurus	Foot-and-mouth disease virus
F1MVW3	OG0007497	Bos taurus	Foot-and-mouth disease virus
H2Q8J0	OG0015845	Pan troglodytes	Hepatitis B virus
O14786	OG0001861	Homo sapiens	Severe acute respiratory syndrome coronavirus 2
O35393	OG0013055	Mus musculus	Nipah henipavirus
O43921	OG0016597	Homo sapiens	Human gammaherpesvirus 4
O95832	OG0016831	Homo sapiens	Dengue virus
P00533	OG0008100	Homo sapiens	Influenza A virus
P01911	OG0000336	Homo sapiens	Human gammaherpesvirus 4
P02786	OG0008474	Homo sapiens	Machupo mammarenavirus, Argentinian mammarenavirus
P05106	OG0013721	Homo sapiens	West Nile virus, Coxsackievirus A9, Hantaan orthohantavirus
P05556	OG0007875	Homo sapiens	Human gammaherpesvirus 4, Mammalian orthoreovirus, Adeno-associated virus - 2, Human metapneumovirus
P06756	OG0010234	Homo sapiens	Human alphaherpesvirus 1, Human mastadenovirus C, West Nile virus, Coxsackievirus A9
P08138	OG0016270	Homo sapiens	Rabies lyssavirus
P08174	OG0000837	Homo sapiens	Enterovirus D70, Enterovirus D68
P08648	OG0015223	Homo sapiens	Adeno-associated virus - 2, Human metapneumovirus
P08758	OG0015071	Homo sapiens	Influenza A virus
P08865	OG0002197	Homo sapiens	Adeno-associated virus - 2, Adeno-associated virus - 8, Sindbis virus, Venezuelan equine encephalitis virus, Dengue virus
P11279	OG0012024	Homo sapiens	Lassa mammarenavirus
P13591	OG0000083	Homo sapiens	Rabies lyssavirus
P15144	OG0014607	Homo sapiens	Human coronavirus 229E
P15145	OG0014607	Sus scrofa	Transmissible gastroenteritis virus
P15151	OG0002695	Homo sapiens	Bovine alphaherpesvirus 1, Suid alphaherpesvirus 1
P15529	OG0000295	Homo sapiens	Human mastadenovirus B, Human mastadenovirus D, Measles morbillivirus
P16004	OG0008017	Pan troglodytes	Simian immunodeficiency virus
P17927	OG0006960	Homo sapiens	Human gammaherpesvirus 4
P18084	OG0013529	Homo sapiens	Human mastadenovirus C
P18564	OG0001843	Homo sapiens	Human alphaherpesvirus 1, Coxsackievirus A9
P19320	OG0010719	Homo sapiens	Encephalomyocarditis virus
P20023	OG0004949	Homo sapiens	Human gammaherpesvirus 4
P26006	OG0009612	Homo sapiens	Orthohepevirus A
P26012	OG0007497	Homo sapiens	Human alphaherpesvirus 1
P27487	OG0010078	Homo sapiens	Middle East respiratory syndrome-related coronavirus
P30530	OG0006969	Homo sapiens	Dengue virus, Zika virus, Severe acute respiratory syndrome coronavirus 2, Marburg marburgvirus, Lassa mammarenavirus, Lymphocytic choriomeningitis mammarenavirus
P33681	OG0009504	Homo sapiens	Human mastadenovirus B
P35232	OG0006913	Homo sapiens	Chikungunya virus
P38982	OG0002197	Cricetulus griseus	Sindbis virus
P42081	OG0002237	Homo sapiens	Human mastadenovirus B
P52799	OG0014907	Homo sapiens	Hendra henipavirus, Nipah henipavirus
P52800	OG0014907	Mus musculus	Nipah henipavirus
P53712	OG0007875	Bos taurus	Foot-and-mouth disease virus
P56440	OG0004549	Pan troglodytes	Simian immunodeficiency virus
P56498	OG0014880	Felis catus	Feline immunodeficiency virus
P78310	OG0008291	Homo sapiens	Human mastadenovirus A, Human mastadenovirus C, Human mastadenovirus E, Human mastadenovirus F, Human mastadenovirus D
P78333	OG0008569	Homo sapiens	Hepatitis B virus, Hepatitis delta virus
P79143	OG0014607	Canis lupus familiaris	Canine coronavirus
P79171	OG0014607	Felis catus	Human coronavirus 229E, Transmissible gastroenteritis virus, Canine coronavirus, Feline coronavirus
P80746	OG0010234	Bos taurus	Foot-and-mouth disease virus
Q06418	OG0010897	Homo sapiens	Dengue virus, Zika virus, Marburg marburgvirus, Lassa mammarenavirus, Lymphocytic choriomeningitis mammarenavirus
Q08174	OG0004315	Homo sapiens	Andes orthohantavirus, Sin Nombre orthohantavirus
Q08357	OG0001598	Homo sapiens	Gibbon ape leukemia virus, Feline leukemia virus strain B/lambda-B1, Amphotropic murine leukemia virus
Q12866	OG0012408	Homo sapiens	Marburg marburgvirus
Q13291	OG0011133	Homo sapiens	Measles morbillivirus
Q13936	OG0000038	Homo sapiens	Influenza A virus
Q14118	OG0001187	Homo sapiens	Lassa mammarenavirus, Lymphocytic choriomeningitis mammarenavirus, Latino mammarenavirus
Q14416	OG0009010	Homo sapiens	Rabies lyssavirus
Q14973	OG0015845	Homo sapiens	Hepatitis B virus, Hepatitis delta virus
Q15223	OG0012614	Homo sapiens	Human alphaherpesvirus 1, Human alphaherpesvirus 2, Bovine alphaherpesvirus 1, Suid alphaherpesvirus 1
Q15758	OG0013468	Homo sapiens	Baboon endogenous virus strain M7
Q15768	OG0013055	Homo sapiens	Hendra henipavirus, Nipah henipavirus
Q1RML5	OG0011133	Bos taurus	Rinderpest morbillivirus
Q2WGK2	OG0013484	Felis catus	Feline calicivirus
Q30488	OG0000006	Equus caballus	Equid alphaherpesvirus 1
Q63488	OG0001598	Rattus norvegicus	Amphotropic murine leukemia virus
Q6UXB4	OG0010059	Homo sapiens	Japanese encephalitis virus, Severe acute respiratory syndrome-related coronavirus, Lassa mammarenavirus, Lymphocytic choriomeningitis mammarenavirus
Q6VE48	OG0000295	Bos taurus	Bovine viral diarrhea virus 1
Q75SV8	OG0011419	Felis catus	Feline immunodeficiency virus
Q80UP8	OG0001598	Mus musculus	Amphotropic murine leukemia virus
Q863Y7	OG0002973	Sus scrofa	Porcine endogenous retrovirus A
Q865S1	OG0007979	Bos taurus	Bovine leukemia virus
Q8IZA0	OG0001765	Homo sapiens	Adeno-associated virus - 2
Q8SQB8	OG0001843	Bos taurus	Foot-and-mouth disease virus
Q8SQG7	OG0006556	Ovis aries	Jaagsiekte sheep retrovirus
Q8WTV0	OG0004069	Homo sapiens	Severe acute respiratory syndrome coronavirus 2
Q8WUM9	OG0014735	Homo sapiens	Gibbon ape leukemia virus, Feline leukemia virus strain B/lambda-B1
Q92692	OG0002695	Homo sapiens	Human alphaherpesvirus 1, Human alphaherpesvirus 2, Suid alphaherpesvirus 1
Q92956	OG0006652	Homo sapiens	Human alphaherpesvirus 1, Human alphaherpesvirus 2
Q95L97	OG0001598	Felis catus	Feline leukemia virus strain B/lambda-B1
Q95MM9	OG0011133	Canis lupus familiaris	Canine morbillivirus, Phocine morbillivirus
Q96D42	OG0002629	Homo sapiens	Dengue virus, Marburg marburgvirus, Lassa mammarenavirus, Hepatovirus A
Q96NY8	OG0004026	Homo sapiens	Measles morbillivirus
Q9BRK3	OG0008472	Homo sapiens	Chikungunya virus
Q9BX97	OG0015569	Homo sapiens	Japanese encephalitis virus
Q9BYF1	OG0011243	Homo sapiens	Severe acute respiratory syndrome-related coronavirus, Severe acute respiratory syndrome coronavirus 2
Q9BZR6	OG0016598	Homo sapiens	Mammalian orthoreovirus
Q9DBV4	OG0008472	Mus musculus	Ross River virus, Chikungunya virus, Mayaro virus, Onyong-nyong virus
Q9ES44	OG0001598	Cricetulus griseus	Gibbon ape leukemia virus, Amphotropic murine leukemia virus
Q9GL76	OG0012614	Sus scrofa	Human alphaherpesvirus 1, Human alphaherpesvirus 2, Suid alphaherpesvirus 1
Q9GLD3	OG0008474	Canis lupus familiaris	Canine parvovirus
Q9H2X3	OG0001542	Homo sapiens	Japanese encephalitis virus, West Nile virus, Human coronavirus 229E, Severe acute respiratory syndrome-related coronavirus, Marburg marburgvirus, Influenza A virus
Q9HAB3	OG0002973	Homo sapiens	Porcine endogenous retrovirus A
Q9JKF6	OG0012614	Mus musculus	Human alphaherpesvirus 1, Human alphaherpesvirus 2, Suid alphaherpesvirus 1
Q9MYZ3	OG0008474	Felis catus	Feline panleukopenia virus
Q9N1F2	OG0013904	Felis catus	Feline leukemia virus strain C/FA27
Q9NNX6	OG0001542	Homo sapiens	Human alphaherpesvirus 1, Human alphaherpesvirus 2, Japanese encephalitis virus, West Nile virus, Dengue virus, Zika virus, Severe acute respiratory syndrome-related coronavirus, Measles morbillivirus, Marburg marburgvirus, Influenza A virus, Lassa mammarenavirus, Lymphocytic choriomeningitis mammarenavirus, Rift Valley fever virus, Uukuniemi virus
Q9NWF4	OG0002973	Homo sapiens	Porcine endogenous retrovirus A
Q9NY25	OG0008020	Homo sapiens	Dengue virus
Q9P2Y5	OG0006269	Homo sapiens	Influenza A virus
Q9UBH6	OG0013784	Homo sapiens	Polytropic murine leukemia virus
Q9UMF0	OG0013609	Homo sapiens	Enterovirus D68
Q9Y5Y0	OG0013904	Homo sapiens	Feline leukemia virus strain C/FA27
Q9Y624	OG0013484	Homo sapiens	Mammalian orthoreovirus
W5PIA2	OG0004026	Ovis aries	Small ruminant morbillivirus
