# Supplementary material for: Prediction of mammalian virus cross-species transmission based on host proteins
Source: Microbiol Spectr. 2023 Sep 27;11(5):e05368-22. doi: 10.1128/spectrum.05368-22 (PMC10581197; doi:10.1128/spectrum.05368-22)
Supplement: Table. S3 — The top 100 protein groups in each viral family. [file spectrum.05368-22-s0005.xlsx]

## Sheet: Sheet1
Table S3. The top 100 protein groups associated with cross-species transmission of mammalian viruses in each viral family.
The RefSeq ID refers to the representative human protein in the orthogroup.
The viral families of Arteriviridae, Astroviridae, Caliciviridae, Circoviridae, Hepadnaviridae, Kolmioviridae and Polyomaviridae had no protein groups associated with virus cross-species.
“*”, the viral families with no more than 100 protein groups that had significant correlations with virus cross-species transmission.
"#", representative sequences from Sus scrofa (pig) as there were no sequences from human in the orthogroup.
Allvirus							Adenoviridae							Anelloviridae*							Arenaviridae*							Bornaviridae							Coronaviridae							Filoviridae							Flaviviridae
Orthogroup	RefseqID	Function	Pfam	Gene Ontology (cellular component)	Gene Ontology (molecular function)	Gene Ontology (biological process)	Orthogroup	RefseqID	Function	Pfam	Gene Ontology (cellular component)	Gene Ontology (molecular function)	Gene Ontology (biological process)	Orthogroup	RefseqID	Function	Pfam	Gene Ontology (cellular component)	Gene Ontology (molecular function)	Gene Ontology (biological process)	Orthogroup	RefseqID	Function	Pfam	Gene Ontology (cellular component)	Gene Ontology (molecular function)	Gene Ontology (biological process)	Orthogroup	RefseqID	Function	Pfam	Gene Ontology (cellular component)	Gene Ontology (molecular function)	Gene Ontology (biological process)	Orthogroup	RefseqID	Function	Pfam	Gene Ontology (cellular component)	Gene Ontology (molecular function)	Gene Ontology (biological process)	Orthogroup	RefseqID	Function	Pfam	Gene Ontology (cellular component)	Gene Ontology (molecular function)	Gene Ontology (biological process)	Orthogroup
OG0008386	NP_001010877	FUNCTION: May be involved in transcriptional regulation.	PF01352;PF00096;PF13912;	nucleus [GO:0005634]	metal ion binding [GO:0046872]; RNA polymerase II cis-regulatory region sequence-specific DNA binding [GO:0000978]	regulation of DNA-templated transcription [GO:0006355]	OG0011170	NP_065160	FUNCTION: Has an antitumor activity (PubMed:8742060). Was found to be a marker of late differentiation of the skin. Implicated in maintaining the physiological and structural integrity of the keratinocyte layers of the skin (PubMed:14721776, PubMed:17008884). In vitro down-regulates keratinocyte proliferation; the function may involve the proposed role as modulator of nicotinic acetylcholine rece…	PF00021;	extracellular exosome [GO:0070062]; extracellular region [GO:0005576]; extracellular space [GO:0005615]	acetylcholine receptor activator activity [GO:0030549]; cytokine activity [GO:0005125]	cell activation [GO:0001775]; cell adhesion [GO:0007155]; locomotory behavior [GO:0007626]; negative regulation of cell migration [GO:0030336]; negative regulation of cell population proliferation [GO:0008285]; negative regulation of keratinocyte proliferation [GO:0010839]; neuromuscular process controlling posture [GO:0050884]; urokinase plasminogen activator signaling pathway [GO:0038195]	OG0012467	NP_065184	FUNCTION: [Isoform 2]: Plays an important role in cell protection against oxidative stress and in the regulation of redox-related calcium homeostasis. Regulates the calcium level of the ER by protecting the calcium pump ATP2A2 against the oxidoreductase ERO1A-mediated oxidative damage. Within the ER, ERO1A activity increases the concentration of H(2)O(2), which attacks the luminal thiols in ATP2A…		endoplasmic reticulum membrane [GO:0005789]	calcium ion binding [GO:0005509]; oxidoreductase activity [GO:0016491]	calcium ion homeostasis [GO:0055074]; cellular response to caffeine [GO:0071313]; cellular response to oxidative stress [GO:0034599]; lung alveolus development [GO:0048286]; mitochondrion organization [GO:0007005]; multicellular organismal response to stress [GO:0033555]; positive regulation of response to oxidative stress [GO:1902884]; positive regulation of skeletal muscle cell proliferation [G…	OG0015724	NP_055577	FUNCTION: Catalyzes the reduction of the delta-24 double bond of sterol intermediates during cholesterol biosynthesis (PubMed:11519011, PubMed:21671375, PubMed:25637936, PubMed:22178193). In addition to its cholesterol-synthesizing activity, can protect cells from oxidative stress by reducing caspase 3 activity during apoptosis induced by oxidative stress (PubMed:11007892, PubMed:22010141). Also …	PF01565;	cytoplasm [GO:0005737]; cytoskeleton [GO:0005856]; cytosol [GO:0005829]; endoplasmic reticulum [GO:0005783]; endoplasmic reticulum membrane [GO:0005789]; Golgi membrane [GO:0000139]; membrane [GO:0016020]; nucleus [GO:0005634]	delta24(24-1) sterol reductase activity [GO:0000246]; delta24-sterol reductase activity [GO:0050614]; enzyme binding [GO:0019899]; FAD binding [GO:0071949]; oxidoreductase activity, acting on the CH-CH group of donors, NAD or NADP as acceptor [GO:0016628]; peptide antigen binding [GO:0042605]	amyloid precursor protein catabolic process [GO:0042987]; apoptotic process [GO:0006915]; cholesterol biosynthetic process [GO:0006695]; cholesterol biosynthetic process via desmosterol [GO:0033489]; cholesterol biosynthetic process via lathosterol [GO:0033490]; male genitalia development [GO:0030539]; membrane organization [GO:0061024]; negative regulation of apoptotic process [GO:0043066]; nega…	OG0013261	NP_057698	FUNCTION: DNA repair enzyme that can remove a variety of covalent adducts from DNA through hydrolysis of a 5'-phosphodiester bond, giving rise to DNA with a free 5' phosphate. Catalyzes the hydrolysis of dead-end complexes between DNA and the topoisomerase 2 (TOP2) active site tyrosine residue. The 5'-tyrosyl DNA phosphodiesterase activity can enable the repair of TOP2-induced DNA double-strand b…	PF03372;PF14555;	aggresome [GO:0016235]; cytoplasm [GO:0005737]; nuclear body [GO:0016604]; nucleolus [GO:0005730]; nucleoplasm [GO:0005654]; nucleus [GO:0005634]; PML body [GO:0016605]	5'-tyrosyl-DNA phosphodiesterase activity [GO:0070260]; magnesium ion binding [GO:0000287]; manganese ion binding [GO:0030145]; nuclease activity [GO:0004518]; single-stranded DNA binding [GO:0003697]; transcription corepressor activity [GO:0003714]; tyrosyl-RNA phosphodiesterase activity [GO:0036317]	cell surface receptor signaling pathway [GO:0007166]; double-strand break repair [GO:0006302]; neuron development [GO:0048666]	OG0017463#	XP_003355441						OG0001029	NP_001264	FUNCTION: ATP-dependent helicase that binds and distorts nucleosomal DNA (PubMed:28977666, PubMed:32543371). Acts as a component of the histone deacetylase NuRD complex which participates in the remodeling of chromatin (PubMed:17626165, PubMed:9804427, PubMed:16428440, PubMed:28977666). Localizes to acetylated damaged chromatin in a ZMYND8-dependent manner, to promote transcriptional repression a…	PF08074;PF06461;PF08073;PF00385;PF06465;PF00271;PF00628;PF00176;	centrosome [GO:0005813]; cerebellar granule cell to Purkinje cell synapse [GO:0150048]; chromatin [GO:0000785]; chromosome, telomeric region [GO:0000781]; cytoplasm [GO:0005737]; membrane [GO:0016020]; nucleoplasm [GO:0005654]; nucleus [GO:0005634]; NuRD complex [GO:0016581]; protein-containing complex [GO:0032991]; RNA polymerase II transcription regulator complex [GO:0090575]; site of DNA damag…	ATP binding [GO:0005524]; ATP hydrolysis activity [GO:0016887]; ATP-dependent chromatin remodeler activity [GO:0140658]; chromatin binding [GO:0003682]; DNA binding [GO:0003677]; helicase activity [GO:0004386]; histone binding [GO:0042393]; histone deacetylase binding [GO:0042826]; RNA polymerase II-specific DNA-binding transcription factor binding [GO:0061629]; transcription coregulator binding …	chromatin remodeling [GO:0006338]; double-strand break repair via homologous recombination [GO:0000724]; histone deacetylation [GO:0016575]; negative regulation of DNA-templated transcription [GO:0045892]; negative regulation of gene expression [GO:0010629]; negative regulation of transcription by RNA polymerase II [GO:0000122]; positive regulation of DNA-templated transcription [GO:0045893]; reg…	OG0008045
OG0008045	NP_001001662	FUNCTION: May be involved in transcriptional regulation. {ECO:0000250}.	PF01352;PF00096;	nucleus [GO:0005634]	DNA-binding transcription activator activity, RNA polymerase II-specific [GO:0001228]; metal ion binding [GO:0046872]; RNA polymerase II cis-regulatory region sequence-specific DNA binding [GO:0000978]		OG0017370	NP_001001922	FUNCTION: Odorant receptor. {ECO:0000305}.	PF13853;	plasma membrane [GO:0005886]	G protein-coupled receptor activity [GO:0004930]; olfactory receptor activity [GO:0004984]		OG0006877	NP_001230662	FUNCTION: Growth factor for endothelial cells. VEGF-B167 binds heparin and neuropilin-1 whereas the binding to neuropilin-1 of VEGF-B186 is regulated by proteolysis.	PF00341;	extracellular region [GO:0005576]; extracellular space [GO:0005615]; membrane [GO:0016020]; platelet alpha granule lumen [GO:0031093]	chemoattractant activity [GO:0042056]; growth factor activity [GO:0008083]; heparin binding [GO:0008201]; identical protein binding [GO:0042802]; vascular endothelial growth factor receptor 1 binding [GO:0043183]	cardiac muscle contraction [GO:0060048]; coronary vasculature development [GO:0060976]; induction of positive chemotaxis [GO:0050930]; negative regulation of apoptotic process [GO:0043066]; negative regulation of gene expression [GO:0010629]; negative regulation of neuron apoptotic process [GO:0043524]; positive regulation of angiogenesis [GO:0045766]; positive regulation of cell division [GO:005…	OG0004200	NP_000055	FUNCTION: C3 plays a central role in the activation of the complement system. Its processing by C3 convertase is the central reaction in both classical and alternative complement pathways. After activation C3b can bind covalently, via its reactive thioester, to cell surface carbohydrates or immune aggregates.; FUNCTION: Derived from proteolytic degradation of complement C3, C3a anaphylatoxin is a…	PF00207;PF07703;PF07677;PF01821;PF17790;PF01835;PF17791;PF17789;PF01759;PF07678;	azurophil granule lumen [GO:0035578]; blood microparticle [GO:0072562]; cell surface [GO:0009986]; endoplasmic reticulum lumen [GO:0005788]; extracellular exosome [GO:0070062]; extracellular region [GO:0005576]; extracellular space [GO:0005615]; plasma membrane [GO:0005886]; protein-containing complex [GO:0032991]; secretory granule lumen [GO:0034774]; serine-type endopeptidase complex [GO:190537…	C5L2 anaphylatoxin chemotactic receptor binding [GO:0031715]; endopeptidase inhibitor activity [GO:0004866]; signaling receptor binding [GO:0005102]	amyloid-beta clearance [GO:0097242]; cell surface receptor signaling pathway involved in cell-cell signaling [GO:1905114]; complement activation [GO:0006956]; complement activation, alternative pathway [GO:0006957]; complement activation, classical pathway [GO:0006958]; complement-dependent cytotoxicity [GO:0097278]; complement-mediated synapse pruning [GO:0150062]; fatty acid metabolic process […	OG0003929	NP_000225	FUNCTION: DNA ligase that seals nicks in double-stranded during DNA repair (PubMed:30395541). Also involved in DNA replication and DNA recombination. {ECO:0000269|PubMed:30395541}.	PF04679;PF01068;PF04675;	intracellular membrane-bounded organelle [GO:0043231]; mitochondrion [GO:0005739]; nucleoplasm [GO:0005654]; nucleus [GO:0005634]	ATP binding [GO:0005524]; DNA binding [GO:0003677]; DNA ligase (ATP) activity [GO:0003910]; DNA ligase activity [GO:0003909]; metal ion binding [GO:0046872]	anatomical structure morphogenesis [GO:0009653]; base-excision repair [GO:0006284]; base-excision repair, gap-filling [GO:0006287]; cell division [GO:0051301]; DNA biosynthetic process [GO:0071897]; DNA ligation [GO:0006266]; DNA recombination [GO:0006310]; DNA repair [GO:0006281]; lagging strand elongation [GO:0006273]; mismatch repair [GO:0006298]; Okazaki fragment processing involved in mitoti…	OG0014217#	XP_020934406						OG0012587	NP_443177	FUNCTION: B-cell receptor specific for TNFSF13B/TALL1/BAFF/BLyS. Promotes the survival of mature B-cells and the B-cell response. {ECO:0000269|PubMed:11591325, ECO:0000269|PubMed:12387744}.	PF09256;	external side of plasma membrane [GO:0009897]; plasma membrane [GO:0005886]	signaling receptor activity [GO:0038023]	adaptive immune response [GO:0002250]; B cell costimulation [GO:0031296]; positive regulation of B cell proliferation [GO:0030890]; positive regulation of T cell proliferation [GO:0042102]; T cell costimulation [GO:0031295]; tumor necrosis factor-mediated signaling pathway [GO:0033209]	OG0008386
OG0016718	NP_001028747	FUNCTION: Has phosphatase activity with the synthetic substrate 6,8-difluoro-4-methylumbelliferyl phosphate (in vitro) (PubMed:24531476, PubMed:29121083). Has almost no detectable activity with phosphotyrosine, even less activity with phosphothreonine and displays complete lack of activity with phosphoserine (PubMed:29121083). The poor activity with phosphotyrosine may be due to steric hindrance …	PF00782;		myosin phosphatase activity [GO:0017018]; phosphatase activity [GO:0016791]; protein tyrosine phosphatase activity [GO:0004725]; protein tyrosine/serine/threonine phosphatase activity [GO:0008138]	dephosphorylation [GO:0016311]; protein dephosphorylation [GO:0006470]	OG0008755	NP_001290334		PF04677;PF04676;	post-mRNA release spliceosomal complex [GO:0071014]	RNA lariat debranching enzyme activator activity [GO:0061632]	mRNA splicing, via spliceosome [GO:0000398]	OG0007367	NP_000465	FUNCTION: Acts as a transcriptional regulator. Inhibits myogenesis by sequestrating E proteins, inhibiting trans-activation by MEF2, and inhibiting DNA-binding by MYOD1 through physical interaction. This interaction probably involves the basic domains of both proteins. Also represses expression of pro-inflammatory cytokines such as TNFA and IL1B. Regulates cranial suture patterning and fusion. Ac…	PF00010;	chromatin [GO:0000785]; nucleoplasm [GO:0005654]; nucleus [GO:0005634]	bHLH transcription factor binding [GO:0043425]; DNA-binding transcription factor activity, RNA polymerase II-specific [GO:0000981]; DNA-binding transcription factor binding [GO:0140297]; E-box binding [GO:0070888]; histone deacetylase binding [GO:0042826]; protein domain specific binding [GO:0019904]; protein homodimerization activity [GO:0042803]; RNA polymerase II transcription regulatory regio…	aortic valve morphogenesis [GO:0003180]; cardiac neural crest cell migration involved in outflow tract morphogenesis [GO:0003253]; cell proliferation involved in heart valve development [GO:2000793]; cellular response to growth factor stimulus [GO:0071363]; cellular response to hypoxia [GO:0071456]; cranial suture morphogenesis [GO:0060363]; developmental process [GO:0032502]; embryonic camera-ty…	OG0001843	NP_000879	FUNCTION: Integrin alpha-V:beta-6 (ITGAV:ITGB6) is a receptor for fibronectin and cytotactin (PubMed:17545607, PubMed:17158881). It recognizes the sequence R-G-D in its ligands (PubMed:17545607, PubMed:17158881). Internalization of integrin alpha-V/beta-6 via clathrin-mediated endocytosis promotes carcinoma cell invasion (PubMed:17545607, PubMed:17158881). ITGAV:ITGB6 acts as a receptor for fibri…	PF07974;PF18372;PF08725;PF07965;PF00362;PF17205;	cell junction [GO:0030054]; cell surface [GO:0009986]; centrosome [GO:0005813]; external side of plasma membrane [GO:0009897]; focal adhesion [GO:0005925]; integrin alphav-beta6 complex [GO:0034685]; integrin complex [GO:0008305]; nucleoplasm [GO:0005654]; plasma membrane [GO:0005886]; receptor complex [GO:0043235]	integrin binding [GO:0005178]; molecular function activator activity [GO:0140677]; virus receptor activity [GO:0001618]	bone development [GO:0060348]; bronchiole development [GO:0060435]; cell adhesion [GO:0007155]; cell adhesion mediated by integrin [GO:0033627]; cell morphogenesis [GO:0000902]; cell-matrix adhesion [GO:0007160]; cellular response to ionizing radiation [GO:0071479]; enamel mineralization [GO:0070166]; hard palate development [GO:0060022]; immune response [GO:0006955]; inflammatory response [GO:00…	OG0015629	NP_067080	FUNCTION: Involved in oxygen transport in the brain. Hexacoordinate globin, displaying competitive binding of oxygen or the distal His residue to the iron atom. Not capable of penetrating cell membranes. The deoxygenated form exhibits nitrite reductase activity inhibiting cellular respiration via NO-binding to cytochrome c oxidase. Involved in neuroprotection during oxidative stress. May exert it…	PF00042;	cytosol [GO:0005829]; mitochondrion [GO:0005739]; perikaryon [GO:0043204]	heme binding [GO:0020037]; metal ion binding [GO:0046872]; oxygen binding [GO:0019825]; oxygen carrier activity [GO:0005344]	apoptotic process [GO:0006915]; oxygen transport [GO:0015671]; response to hypoxia [GO:0001666]	OG0014523	NP_006099	FUNCTION: Cell adhesion protein that promotes the attachment of spinal cord and sensory neuron cells and the outgrowth of neurites in vitro. May contribute to the growth and guidance of axons in both the spinal cord and the PNS (By similarity). Major factor for vascular smooth muscle cell. {ECO:0000250}.	PF02014;PF06468;PF19028;PF00090;	endoplasmic reticulum lumen [GO:0005788]; extracellular matrix [GO:0031012]; extracellular space [GO:0005615]	extracellular matrix structural constituent [GO:0005201]; LBD domain binding [GO:0050693]; metal ion binding [GO:0046872]	cell adhesion [GO:0007155]; negative regulation of amyloid-beta formation [GO:1902430]; positive regulation of amyloid precursor protein catabolic process [GO:1902993]; positive regulation of protein binding [GO:0032092]; positive regulation of protein processing [GO:0010954]; protein processing [GO:0016485]	OG0005933	NP_620414	FUNCTION: Receptor for prokineticin 1. Exclusively coupled to the G(q) subclass of heteromeric G proteins. Activation leads to mobilization of calcium, stimulation of phosphoinositide turnover and activation of p44/p42 mitogen-activated protein kinase. May play a role during early pregnancy. {ECO:0000269|PubMed:18339712}.	PF00001;	plasma membrane [GO:0005886]	neuropeptide Y receptor activity [GO:0004983]	circadian rhythm [GO:0007623]; G protein-coupled receptor signaling pathway [GO:0007186]	OG0002720
OG0017612	NP_001269145	FUNCTION: Contributes to the regulation of the Wnt signaling pathway. Down-regulates CTNNB1-mediated transcriptional activation of target genes, such as CCND1, and may thereby act as tumor suppressor. May be involved in dendritic cell and neuron differentiation. {ECO:0000269|PubMed:12845671, ECO:0000269|PubMed:16103061, ECO:0000269|PubMed:21247902}.	PF03096;	cytoplasm [GO:0005737]; cytosol [GO:0005829]; extracellular exosome [GO:0070062]; Golgi apparatus [GO:0005794]; growth cone [GO:0030426]; nucleus [GO:0005634]; perinuclear region of cytoplasm [GO:0048471]		cell differentiation [GO:0030154]; negative regulation of cytokine production [GO:0001818]; negative regulation of ERK1 and ERK2 cascade [GO:0070373]; negative regulation of vascular associated smooth muscle cell proliferation [GO:1904706]; regulation of platelet-derived growth factor production [GO:0090361]; regulation of vascular endothelial growth factor production [GO:0010574]; signal transdu…	OG0010435	NP_001299848		PF13837;											OG0008318	NP_001003443	FUNCTION: Odorant receptor. {ECO:0000305}.	PF13853;	plasma membrane [GO:0005886]	G protein-coupled receptor activity [GO:0004930]; olfactory receptor activity [GO:0004984]		OG0015406	NP_004920	FUNCTION: Buffers cytosolic calcium. May stimulate a membrane Ca(2+)-ATPase and a 3',5'-cyclic nucleotide phosphodiesterase.	PF00036;PF13499;	axon [GO:0030424]; calyx of Held [GO:0044305]; cuticular plate [GO:0032437]; cytosol [GO:0005829]; dendrite [GO:0030425]; dendritic spine [GO:0043197]; extracellular exosome [GO:0070062]; GABA-ergic synapse [GO:0098982]; glutamatergic synapse [GO:0098978]; hippocampal mossy fiber to CA3 synapse [GO:0098686]; neuronal cell body [GO:0043025]; nucleus [GO:0005634]; postsynaptic cytosol [GO:0099524];…	calcium ion binding [GO:0005509]; calcium ion binding involved in regulation of postsynaptic cytosolic calcium ion concentration [GO:0099567]; calcium ion binding involved in regulation of presynaptic cytosolic calcium ion concentration [GO:0099534]; vitamin D binding [GO:0005499]; zinc ion binding [GO:0008270]	cellular response to organic substance [GO:0071310]; cochlea development [GO:0090102]; locomotory behavior [GO:0007626]; long-term memory [GO:0007616]; metanephric collecting duct development [GO:0072205]; metanephric connecting tubule development [GO:0072286]; metanephric distal convoluted tubule development [GO:0072221]; metanephric part of ureteric bud development [GO:0035502]; regulation of l…	OG0014746	NP_064543	FUNCTION: Non-catalytic component of the RNA exosome complex which has 3'->5' exoribonuclease activity and participates in a multitude of cellular RNA processing and degradation events. In the nucleus, the RNA exosome complex is involved in proper maturation of stable RNA species such as rRNA, snRNA and snoRNA, in the elimination of RNA processing by-products and non-coding 'pervasive' transcript…	PF01138;PF03725;	cytoplasm [GO:0005737]; cytoplasmic exosome (RNase complex) [GO:0000177]; cytosol [GO:0005829]; euchromatin [GO:0000791]; exosome (RNase complex) [GO:0000178]; nuclear exosome (RNase complex) [GO:0000176]; nucleolar exosome (RNase complex) [GO:0101019]; nucleolus [GO:0005730]; nucleoplasm [GO:0005654]; nucleus [GO:0005634]	3'-5'-RNA exonuclease activity [GO:0000175]; RNA binding [GO:0003723]	defense response to virus [GO:0051607]; DNA deamination [GO:0045006]; exonucleolytic catabolism of deadenylated mRNA [GO:0043928]; nuclear mRNA surveillance [GO:0071028]; nuclear-transcribed mRNA catabolic process, exonucleolytic, 3'-5' [GO:0034427]; polyadenylation-dependent snoRNA 3'-end processing [GO:0071051]; RNA catabolic process [GO:0006401]; RNA processing [GO:0006396]; rRNA catabolic pro…	OG0013399	NP_036324	FUNCTION: Component of the TIM22 complex, a complex that mediates the import and insertion of multi-pass transmembrane proteins into the mitochondrial inner membrane. The TIM22 complex forms a twin-pore translocase that uses the membrane potential as the external driving force. In the TIM22 complex, it may act as a docking point for the soluble 70 kDa complex that guides the target proteins in tr…	PF02953;	mitochondrial inner membrane [GO:0005743]; mitochondrial intermembrane space [GO:0005758]; mitochondrial intermembrane space protein transporter complex [GO:0042719]; TIM22 mitochondrial import inner membrane insertion complex [GO:0042721]	metal ion binding [GO:0046872]; protein transporter activity [GO:0140318]; unfolded protein binding [GO:0051082]	cell-matrix adhesion [GO:0007160]; protein insertion into mitochondrial inner membrane [GO:0045039]	OG0004687
OG0007470	NP_001243455	FUNCTION: May play a role in cell proliferation by promoting progression into S phase. {ECO:0000269|PubMed:21667337}.; FUNCTION: (Microbial infection) Promotes human herpes simplex virus 1/HHV-1 proliferation. {ECO:0000269|PubMed:21667337}.	PF17685;	cell division site [GO:0032153]; cytoplasm [GO:0005737]; membrane [GO:0016020]; microtubule cytoskeleton [GO:0015630]; nucleoplasm [GO:0005654]; nucleus [GO:0005634]; septin complex [GO:0031105]; septin ring [GO:0005940]	GTPase activity [GO:0003924]; molecular adaptor activity [GO:0060090]	cilium assembly [GO:0060271]; cytoskeleton-dependent cytokinesis [GO:0061640]; positive regulation of cell population proliferation [GO:0008284]; positive regulation of viral process [GO:0048524]	OG0016133	NP_001012526	FUNCTION: Prion-like protein that has PrP(C)-like neuroprotective activity. May act as a modulator for the biological actions of normal and abnormal PrP (By similarity). {ECO:0000250}.	PF14999;	cytosol [GO:0005829]; extracellular region [GO:0005576]; nucleolus [GO:0005730]; nucleus [GO:0005634]; plasma membrane [GO:0005886]; vesicle [GO:0031982]	nucleic acid binding [GO:0003676]	protein import into nucleus [GO:0006606]								OG0016962	NP_001004333	FUNCTION: Endoribonuclease which preferentially cleaves ApU and ApG phosphodiester bonds. Hydrolyzes UpU bonds at a lower rate (PubMed:17881363). Regulates the activity of vacuolar (H+)-ATPase (V-ATPase) which is responsible for acidifying and maintaining the pH of intracellular compartments (PubMed:26212330). Required at an early stage of receptor-mediated endocytosis (PubMed:26212330). {ECO:000…		clathrin-coated vesicle membrane [GO:0030665]; endomembrane system [GO:0012505]; membrane [GO:0016020]; proton-transporting V-type ATPase complex [GO:0033176]; vacuolar proton-transporting V-type ATPase, V0 domain [GO:0000220]	RNA endonuclease activity [GO:0004521]	endosomal lumen acidification [GO:0048388]; Golgi lumen acidification [GO:0061795]; intracellular pH reduction [GO:0051452]; lysosomal lumen acidification [GO:0007042]; proton transmembrane transport [GO:1902600]; receptor-mediated endocytosis [GO:0006898]; receptor-mediated endocytosis of virus by host cell [GO:0019065]; vacuolar acidification [GO:0007035]	OG0005309	NP_001166119		PF00076;		RNA binding [GO:0003723]		OG0008383	NP_001186562	FUNCTION: Sodium-dependent, pyrimidine- and purine-selective (PubMed:11032837, PubMed:15861042, PubMed:16446384, PubMed:17140564, PubMed:21998139). Involved in the homeostasis of endogenous nucleosides (PubMed:11032837, PubMed:15861042). Exhibits the transport characteristics of the nucleoside transport system cib or N3 subtype (N3/cib) (with marked transport of both thymidine and inosine) (PubMe…	PF07670;PF07662;PF01773;	brush border membrane [GO:0031526]; endoplasmic reticulum membrane [GO:0005789]; plasma membrane [GO:0005886]	nucleoside:sodium symporter activity [GO:0005415]; purine nucleobase transmembrane transporter activity [GO:0005345]; purine-specific nucleoside:sodium symporter activity [GO:0015390]; pyrimidine- and adenosine-specific:sodium symporter activity [GO:0015389]; uridine transmembrane transporter activity [GO:0015213]	nucleoside transmembrane transport [GO:1901642]; purine nucleobase transmembrane transport [GO:1904823]; purine nucleoside transmembrane transport [GO:0015860]; pyrimidine nucleoside transport [GO:0015864]; pyrimidine-containing compound transmembrane transport [GO:0072531]; uridine transport [GO:0015862]; xenobiotic metabolic process [GO:0006805]; xenobiotic transmembrane transport [GO:0006855]	OG0010491	NP_001171434	FUNCTION: Stabilizes the cyclin H-CDK7 complex to form a functional CDK-activating kinase (CAK) enzymatic complex. CAK activates the cyclin-associated kinases CDK1, CDK2, CDK4 and CDK6 by threonine phosphorylation. CAK complexed to the core-TFIIH basal transcription factor activates RNA polymerase II by serine phosphorylation of the repetitive C-terminal domain (CTD) of its large subunit (POLR2A)…	PF06391;PF17121;	CAK-ERCC2 complex [GO:0070516]; cyclin-dependent protein kinase activating kinase holoenzyme complex [GO:0019907]; nucleoplasm [GO:0005654]; transcription factor TFIIH core complex [GO:0000439]; transcription factor TFIIH holo complex [GO:0005675]; transcription factor TFIIK complex [GO:0070985]	cyclin-dependent protein serine/threonine kinase activator activity [GO:0061575]; zinc ion binding [GO:0008270]	adult heart development [GO:0007512]; DNA repair [GO:0006281]; G1/S transition of mitotic cell cycle [GO:0000082]; negative regulation of apoptotic process [GO:0043066]; negative regulation of DNA helicase activity [GO:1905775]; nucleotide-excision repair [GO:0006289]; positive regulation of cyclin-dependent protein serine/threonine kinase activity [GO:0045737]; positive regulation of smooth musc…	OG0015308
OG0010722	NP_004434	FUNCTION: Receptor tyrosine kinase which binds promiscuously transmembrane ephrin-B family ligands residing on adjacent cells, leading to contact-dependent bidirectional signaling into neighboring cells. The signaling pathway downstream of the receptor is referred to as forward signaling while the signaling pathway downstream of the ephrin ligand is referred to as reverse signaling. Generally has…	PF14575;PF01404;PF07699;PF00041;PF07714;PF00536;	cytosol [GO:0005829]; dendrite [GO:0030425]; extracellular region [GO:0005576]; plasma membrane [GO:0005886]	ATP binding [GO:0005524]; axon guidance receptor activity [GO:0008046]; ephrin receptor activity [GO:0005003]; transmembrane-ephrin receptor activity [GO:0005005]	angiogenesis [GO:0001525]; axon guidance [GO:0007411]; axonal fasciculation [GO:0007413]; cell migration [GO:0016477]; central nervous system projection neuron axonogenesis [GO:0021952]; corpus callosum development [GO:0022038]; dendritic spine development [GO:0060996]; dendritic spine morphogenesis [GO:0060997]; digestive tract morphogenesis [GO:0048546]; ephrin receptor signaling pathway [GO:00…	OG0016282	NP_001263183	FUNCTION: Cytokine that may trigger an antiviral response activating the JAK-STAT pathway and up-regulating specifically some interferon-stimulated genes. {ECO:0000269|PubMed:23291588}.	PF15177;	cytoplasm [GO:0005737]; extracellular space [GO:0005615]	cytokine activity [GO:0005125]; signaling receptor binding [GO:0005102]	cellular response to virus [GO:0098586]; defense response to virus [GO:0051607]; innate immune response [GO:0045087]; positive regulation of immune response [GO:0050778]; type III interferon-mediated signaling pathway [GO:0038196]; tyrosine phosphorylation of STAT protein [GO:0007260]								OG0016181	NP_003736	FUNCTION: Essential negative regulator of type I and type II interferon (IFN) signaling, as well as that of other cytokines, including IL2, IL4, IL6 and leukemia inhibitory factor (LIF) (PubMed:32499645, PubMed:33087723). Downregulates cytokine signaling by inhibiting the JAK/STAT signaling pathway. Acts by binding to JAK proteins and to IFNGR1 and inhibiting their kinase activity. In vitro, supp…	PF00017;	cytoplasm [GO:0005737]; cytoplasmic ribonucleoprotein granule [GO:0036464]; cytoplasmic vesicle [GO:0031410]; cytosol [GO:0005829]; nucleoplasm [GO:0005654]; phosphatidylinositol 3-kinase complex [GO:0005942]	1-phosphatidylinositol-3-kinase regulator activity [GO:0046935]; insulin-like growth factor receptor binding [GO:0005159]; kinase inhibitor activity [GO:0019210]; protein kinase binding [GO:0019901]; protein kinase inhibitor activity [GO:0004860]	cellular response to amino acid stimulus [GO:0071230]; cytokine-mediated signaling pathway [GO:0019221]; fat cell differentiation [GO:0045444]; intracellular signal transduction [GO:0035556]; macrophage differentiation [GO:0030225]; negative regulation of CD8-positive, alpha-beta T cell differentiation [GO:0043377]; negative regulation of insulin receptor signaling pathway [GO:0046627]; negative …	OG0007894	NP_000558	FUNCTION: Displays several functions associated with host defense: it promotes agglutination, bacterial capsular swelling, phagocytosis and complement fixation through its calcium-dependent binding to phosphorylcholine. Can interact with DNA and histones and may scavenge nuclear material released from damaged circulating cells.	PF00354;	extracellular region [GO:0005576]; extracellular space [GO:0005615]	calcium ion binding [GO:0005509]; choline binding [GO:0033265]; complement component C1q complex binding [GO:0001849]; identical protein binding [GO:0042802]; low-density lipoprotein particle binding [GO:0030169]; low-density lipoprotein particle receptor binding [GO:0050750]	acute-phase response [GO:0006953]; defense response to Gram-positive bacterium [GO:0050830]; inflammatory response [GO:0006954]; innate immune response [GO:0045087]; negative regulation of lipid storage [GO:0010888]; negative regulation of macrophage derived foam cell differentiation [GO:0010745]; negative regulation of mononuclear cell proliferation [GO:0032945]; opsonization [GO:0008228]; posit…	OG0011010	NP_001001668	FUNCTION: May be involved in transcriptional regulation.	PF01352;PF00096;	nuclear body [GO:0016604]; nucleoplasm [GO:0005654]	metal ion binding [GO:0046872]; RNA polymerase II cis-regulatory region sequence-specific DNA binding [GO:0000978]	regulation of DNA-templated transcription [GO:0006355]	OG0000773	NP_001036214	FUNCTION: Component of cohesin complex, a complex required for the cohesion of sister chromatids after DNA replication. The cohesin complex apparently forms a large proteinaceous ring within which sister chromatids can be trapped. At anaphase, the complex is cleaved and dissociates from chromatin, allowing sister chromatids to segregate. The cohesin complex may also play a role in spindle pole as…	PF08514;	chromatin [GO:0000785]; chromosome [GO:0005694]; chromosome, centromeric region [GO:0000775]; cohesin complex [GO:0008278]; cytosol [GO:0005829]; fibrillar center [GO:0001650]; membrane [GO:0016020]; mitotic spindle pole [GO:0097431]; nuclear matrix [GO:0016363]; nucleolus [GO:0005730]; nucleoplasm [GO:0005654]; nucleus [GO:0005634]	chromatin binding [GO:0003682]	cell division [GO:0051301]; establishment of mitotic sister chromatid cohesion [GO:0034087]; meiotic cell cycle [GO:0051321]; mitotic spindle assembly [GO:0090307]; sister chromatid cohesion [GO:0007062]	OG0012171
OG0010479	NP_001315603	FUNCTION: Plays a role in the control of regulated secretion in neural and endocrine cells, enhancing selectively low-frequency neurotransmission. Positively regulates vesicle fusion by maintaining the readily releasable pool of secretory vesicles (By similarity). {ECO:0000250}.; FUNCTION: (Microbial infection) Receptor for the C.botulinum neurotoxin type A2 (BoNT/A, botA); glycosylation is not e…	PF07690;PF00083;	cell-cell junction [GO:0005911]; dendrite [GO:0030425]; endoplasmic reticulum [GO:0005783]; GABA-ergic synapse [GO:0098982]; glutamatergic synapse [GO:0098978]; neuromuscular junction [GO:0031594]; neuronal cell body [GO:0043025]; plasma membrane [GO:0005886]; presynaptic active zone [GO:0048786]; synaptic vesicle [GO:0008021]; synaptic vesicle membrane [GO:0030672]	protein kinase binding [GO:0019901]; transmembrane transporter activity [GO:0022857]	intracellular calcium ion homeostasis [GO:0006874]; regulation of gamma-aminobutyric acid secretion [GO:0014052]; synaptic vesicle priming [GO:0016082]	OG0006017	NP_001167563		PF10269;	dendrite [GO:0030425]; membrane [GO:0016020]										OG0003323	NP_006589	FUNCTION: Mediates electroneutral potassium-chloride cotransport when activated by cell swelling (PubMed:10913127). May mediate K(+) uptake into Deiters' cells in the cochlea and contribute to K(+) recycling in the inner ear. Important for the survival of cochlear outer and inner hair cells and the maintenance of the organ of Corti. May be required for basolateral Cl(-) extrusion in the kidney an…	PF00324;PF03522;	plasma membrane [GO:0005886]; protein-containing complex [GO:0032991]; synapse [GO:0045202]	ammonium transmembrane transporter activity [GO:0008519]; potassium:chloride symporter activity [GO:0015379]; protein kinase binding [GO:0019901]	ammonium import across plasma membrane [GO:0140157]; cell volume homeostasis [GO:0006884]; cellular response to glucose stimulus [GO:0071333]; chemical synaptic transmission [GO:0007268]; chloride ion homeostasis [GO:0055064]; chloride transmembrane transport [GO:1902476]; monoatomic ion transport [GO:0006811]; potassium ion homeostasis [GO:0055075]; potassium ion import across plasma membrane [G…	OG0013567	NP_001138578	FUNCTION: Acetyl group-binding receptor which shows a high-affinity and calcium-dependent binding to acetylated structures such as chitin, some N-acetylated carbohydrates, and amino acids, but not to their non-acetylated counterparts. Can facilitate the endocytosis of acetylated components. {ECO:0000269|PubMed:19710473, ECO:0000269|PubMed:19892701}.	PF00147;	collagen-containing extracellular matrix [GO:0062023]; extracellular space [GO:0005615]; membrane [GO:0016020]	chitin binding [GO:0008061]; metal ion binding [GO:0046872]		OG0010688	NP_001136175	FUNCTION: Serine protease. {ECO:0000250|UniProtKB:Q96PZ2}.	PF13365;	chromatin [GO:0000785]; nucleus [GO:0005634]	peptidase activity [GO:0008233]	DNA replication [GO:0006260]; proteolysis [GO:0006508]	OG0004615	NP_001333470	FUNCTION: Modulator of melanocortin receptor 4 (MC4R), a receptor involved in energy homeostasis. Plays a central role in the control of energy homeostasis and body weight regulation by increasing ligand-sensitivity of MC4R and MC4R-mediated generation of cAMP (By similarity). May also act as a negative regulator of MC2R: competes with MRAP for binding to MC2R and impairs the binding of corticotr…	PF15183;	endoplasmic reticulum [GO:0005783]; endoplasmic reticulum membrane [GO:0005789]; plasma membrane [GO:0005886]	corticotropin hormone receptor binding [GO:0031780]; identical protein binding [GO:0042802]; signaling receptor regulator activity [GO:0030545]; type 1 melanocortin receptor binding [GO:0070996]; type 3 melanocortin receptor binding [GO:0031781]; type 4 melanocortin receptor binding [GO:0031782]; type 5 melanocortin receptor binding [GO:0031783]	energy homeostasis [GO:0097009]; energy reserve metabolic process [GO:0006112]; feeding behavior [GO:0007631]; negative regulation of adenylate cyclase-activating G protein-coupled receptor signaling pathway [GO:0106072]; negative regulation of protein localization to plasma membrane [GO:1903077]; positive regulation of adenylate cyclase-activating G protein-coupled receptor signaling pathway [GO…	OG0017098
OG0011385	NP_001318026	FUNCTION: May be involved in transcriptional regulation.	PF01352;PF00096;	extracellular exosome [GO:0070062]; nucleus [GO:0005634]	DNA-binding transcription factor activity, RNA polymerase II-specific [GO:0000981]; identical protein binding [GO:0042802]; metal ion binding [GO:0046872]; RNA polymerase II cis-regulatory region sequence-specific DNA binding [GO:0000978]	regulation of DNA-templated transcription [GO:0006355]	OG0002516	NP_001309302			mitochondrial membrane [GO:0031966]										OG0015597	NP_056271	FUNCTION: Essential component of the NELF complex, a complex that negatively regulates the elongation of transcription by RNA polymerase II (PubMed:12612062). The NELF complex, which acts via an association with the DSIF complex and causes transcriptional pausing, is counteracted by the P-TEFb kinase complex (PubMed:10199401). May be able to induce chromatin unfolding (PubMed:11739404). Essential…	PF06209;	cytoplasm [GO:0005737]; NELF complex [GO:0032021]; nucleoplasm [GO:0005654]; nucleus [GO:0005634]	RNA binding [GO:0003723]	cell population proliferation [GO:0008283]; negative regulation of stem cell differentiation [GO:2000737]; negative regulation of transcription elongation by RNA polymerase II [GO:0034244]; stem cell differentiation [GO:0048863]	OG0007851	NP_001070659	FUNCTION: Receptor for bile acid. Bile acid-binding induces its internalization, activation of extracellular signal-regulated kinase and intracellular cAMP production. May be involved in the suppression of macrophage functions by bile acids. {ECO:0000269|PubMed:12419312, ECO:0000269|PubMed:12524422}.	PF00001;	cytoplasm [GO:0005737]; plasma membrane [GO:0005886]; receptor complex [GO:0043235]	bile acid receptor activity [GO:0038181]; G protein-coupled bile acid receptor activity [GO:0038182]	cell surface bile acid receptor signaling pathway [GO:0038184]; cellular response to bile acid [GO:1903413]; G protein-coupled receptor signaling pathway [GO:0007186]; positive regulation of cholangiocyte proliferation [GO:1904056]; positive regulation of ERK1 and ERK2 cascade [GO:0070374]; regulation of bicellular tight junction assembly [GO:2000810]	OG0015765	NP_660315		PF15470;				OG0001531	NP_001010927	FUNCTION: Modulates the activity of RHO-like proteins and connects extracellular signals to cytoskeletal activities. Acts as a GDP-dissociation stimulator protein that stimulates the GDP-GTP exchange activity of RHO-like GTPases and activates them. Mediates extracellular laminin signals to activate Rac1, contributing to neurite growth. Involved in lamellipodial formation and advancement of the gr…	PF00595;PF00169;PF00621;PF18385;	cytosol [GO:0005829]; extracellular exosome [GO:0070062]; filopodium [GO:0030175]; growth cone [GO:0030426]; lamellipodium [GO:0030027]; membrane [GO:0016020]; perikaryon [GO:0043204]; synapse [GO:0045202]	GTPase activator activity [GO:0005096]; guanyl-nucleotide exchange factor activity [GO:0005085]	activation of GTPase activity [GO:0090630]; positive regulation of axonogenesis [GO:0050772]; regulation of small GTPase mediated signal transduction [GO:0051056]; small GTPase mediated signal transduction [GO:0007264]	OG0017453
OG0002040	NP_079112	FUNCTION: May be involved in transcriptional regulation.	PF00096;PF13894;	nucleoplasm [GO:0005654]; nucleus [GO:0005634]	DNA-binding transcription factor activity, RNA polymerase II-specific [GO:0000981]; metal ion binding [GO:0046872]; sequence-specific DNA binding [GO:0043565]	regulation of transcription by RNA polymerase II [GO:0006357]	OG0001085	NP_001124397	FUNCTION: This endogenous retroviral envelope protein has retained its original fusogenic properties and participates in trophoblast fusion and the formation of a syncytium during placenta morphogenesis. May induce fusion through binding of SLC1A4 and SLC1A5 (PubMed:10708449, PubMed:12050356, PubMed:23492904). {ECO:0000269|PubMed:10708449, ECO:0000269|PubMed:12050356, ECO:0000269|PubMed:23492904}…	PF00429;	plasma membrane [GO:0005886]		anatomical structure morphogenesis [GO:0009653]; myoblast fusion [GO:0007520]; syncytium formation [GO:0006949]; syncytium formation by plasma membrane fusion [GO:0000768]								OG0011498	NP_000027	FUNCTION: AMP deaminase plays a critical role in energy metabolism.	PF19326;	cytosol [GO:0005829]	AMP deaminase activity [GO:0003876]; identical protein binding [GO:0042802]; metal ion binding [GO:0046872]	AMP metabolic process [GO:0046033]; GMP salvage [GO:0032263]; IMP biosynthetic process [GO:0006188]; IMP salvage [GO:0032264]	OG0010001	NP_001288701	FUNCTION: Mediates the transport of lipoprotein lipase LPL from the basolateral to the apical surface of endothelial cells in capillaries (By similarity). Anchors LPL on the surface of endothelial cells in the lumen of blood capillaries (By similarity). Protects LPL against loss of activity, and against ANGPTL4-mediated unfolding (PubMed:27929370, PubMed:29899144). Thereby, plays an important rol…	PF00021;	apical plasma membrane [GO:0016324]; basolateral plasma membrane [GO:0016323]; catalytic complex [GO:1902494]; external side of plasma membrane [GO:0009897]; extracellular region [GO:0005576]; plasma membrane [GO:0005886]	acetylcholine receptor inhibitor activity [GO:0030550]; chylomicron binding [GO:0035478]; lipase binding [GO:0035473]; lipid binding [GO:0008289]; lipoprotein lipase activator activity [GO:0060230]; lipoprotein particle binding [GO:0071813]; protein transporter activity [GO:0140318]	cholesterol homeostasis [GO:0042632]; intracellular protein transport [GO:0006886]; positive regulation of chylomicron remnant clearance [GO:0090321]; positive regulation of lipoprotein lipase activity [GO:0051006]; protein import [GO:0017038]; protein localization to cell surface [GO:0034394]; protein stabilization [GO:0050821]; response to heparin [GO:0071503]; transcytosis [GO:0045056]; trigly…	OG0014182	NP_003189	FUNCTION: SIII, also known as elongin, is a general transcription elongation factor that increases the RNA polymerase II transcription elongation past template-encoded arresting sites. Subunit A is transcriptionally active and its transcription activity is strongly enhanced by binding to the dimeric complex of the SIII regulatory subunits B and C (elongin BC complex). {ECO:0000269|PubMed:8654961}…	PF06881;PF08711;	elongin complex [GO:0070449]; extracellular space [GO:0005615]; nucleoplasm [GO:0005654]; site of DNA damage [GO:0090734]		regulation of transcription by RNA polymerase II [GO:0006357]; transcription elongation by RNA polymerase II [GO:0006368]; transcription initiation at RNA polymerase II promoter [GO:0006367]	OG0010115	NP_660275	FUNCTION: Plays a central role in 2-thiolation of mcm(5)S(2)U at tRNA wobble positions of tRNA(Lys), tRNA(Glu) and tRNA(Gln). Directly binds tRNAs and probably acts by catalyzing adenylation of tRNAs, an intermediate required for 2-thiolation. It is unclear whether it acts as a sulfurtransferase that transfers sulfur from thiocarboxylated URM1 onto the uridine of tRNAs at wobble position. {ECO:00…	PF01171;PF16503;	cytosol [GO:0005829]; cytosolic tRNA wobble base thiouridylase complex [GO:0002144]	nucleotidyltransferase activity [GO:0016779]; tRNA binding [GO:0000049]	protein urmylation [GO:0032447]; tRNA thio-modification [GO:0034227]; tRNA wobble position uridine thiolation [GO:0002143]; tRNA wobble uridine modification [GO:0002098]	OG0011498
OG0008236	NP_056315		PF00168;PF18696;	cytosol [GO:0005829]; membrane [GO:0016020]; nucleus [GO:0005634]			OG0010940	NP_001352233													OG0017480	NP_001004354	FUNCTION: Downstream effector of Notch signaling. Involved in the regulation of liver cancer cells self-renewal (PubMed:25985737). Involved in angiogenesis acting downstream of Notch at branch points to regulate vascular density. Proposed to integrate endothelial Notch and Wnt signaling to control stalk cell proliferation and to stablilize new endothelial connections during angiogenesis (PubMed:1…	PF12796;			blood vessel endothelial cell proliferation involved in sprouting angiogenesis [GO:0002043]; branching involved in blood vessel morphogenesis [GO:0001569]; negative regulation of Notch signaling pathway [GO:0045746]; negative regulation of Notch signaling pathway involved in somitogenesis [GO:1902367]; negative regulation of T cell differentiation [GO:0045581]; negative regulation of transcriptio…	OG0008932	NP_001180557			membrane [GO:0016020]			OG0017465	NP_061844	FUNCTION: Orphan receptor. Possible candidate for amine-like G-protein coupled receptor.	PF00001;	plasma membrane [GO:0005886]	G protein-coupled receptor activity [GO:0004930]	positive regulation of insulin secretion involved in cellular response to glucose stimulus [GO:0035774]; positive regulation of phospholipase C-activating G protein-coupled receptor signaling pathway [GO:1900738]; signal transduction [GO:0007165]	OG0007267	NP_001034966	FUNCTION: Binds calmodulin in a calcium dependent manner. May function as scaffolding or signaling protein.	PF08232;PF00400;	cytoplasm [GO:0005737]; dendrite [GO:0030425]; dendritic spine [GO:0043197]; FAR/SIN/STRIPAK complex [GO:0090443]; membrane [GO:0016020]	armadillo repeat domain binding [GO:0070016]; calmodulin binding [GO:0005516]; protein phosphatase 2A binding [GO:0051721]; protein-containing complex binding [GO:0044877]		OG0002297
OG0017508#	NP_001165509						OG0004399	NP_000286	FUNCTION: Inhibitor of serine proteases. Its primary target is elastase, but it also has a moderate affinity for plasmin and thrombin. Irreversibly inhibits trypsin, chymotrypsin and plasminogen activator. The aberrant form inhibits insulin-induced NO synthesis in platelets, decreases coagulation time and has proteolytic activity against insulin and plasmin.; FUNCTION: [Short peptide from AAT]: R…	PF00079;	collagen-containing extracellular matrix [GO:0062023]; COPII-coated ER to Golgi transport vesicle [GO:0030134]; endoplasmic reticulum [GO:0005783]; endoplasmic reticulum lumen [GO:0005788]; endoplasmic reticulum-Golgi intermediate compartment membrane [GO:0033116]; extracellular exosome [GO:0070062]; extracellular region [GO:0005576]; extracellular space [GO:0005615]; ficolin-1-rich granule lumen…	identical protein binding [GO:0042802]; protease binding [GO:0002020]; serine-type endopeptidase inhibitor activity [GO:0004867]	acute-phase response [GO:0006953]; blood coagulation [GO:0007596]; negative regulation of endopeptidase activity [GO:0010951]								OG0002597	NP_001008221	FUNCTION: Negatively regulates the formation of synaptic vesicle clustering at active zone to the presynaptic membrane in postmitotic neurons. Positively regulates a late step in exocytosis of various cytoplasmic vesicles, such as synaptic vesicles and other secretory vesicles. Also involved in mast cell exocytosis (By similarity). {ECO:0000250|UniProtKB:P84086, ECO:0000250|UniProtKB:P84088}.	PF05835;	calyx of Held [GO:0044305]; cytosol [GO:0005829]; dendrite [GO:0030425]; glutamatergic synapse [GO:0098978]; nucleus [GO:0005634]; perikaryon [GO:0043204]; postsynapse [GO:0098794]; SNARE complex [GO:0031201]; synaptobrevin 2-SNAP-25-syntaxin-1a-complexin II complex [GO:0070033]; synaptobrevin 2-SNAP-25-syntaxin-3-complexin complex [GO:0070554]; terminal bouton [GO:0043195]	calcium-dependent protein binding [GO:0048306]; SNARE binding [GO:0000149]; syntaxin-1 binding [GO:0017075]	cell differentiation [GO:0030154]; mast cell degranulation [GO:0043303]; nervous system development [GO:0007399]; positive regulation of synaptic plasticity [GO:0031915]; regulation of exocytosis [GO:0017157]; regulation of neurotransmitter secretion [GO:0046928]; regulation of synaptic vesicle fusion to presynaptic active zone membrane [GO:0031630]; synaptic vesicle exocytosis [GO:0016079]; vesi…	OG0012468	NP_006393	FUNCTION: As part of the Ragulator complex it is involved in amino acid sensing and activation of mTORC1, a signaling complex promoting cell growth in response to growth factors, energy levels, and amino acids. Activated by amino acids through a mechanism involving the lysosomal V-ATPase, the Ragulator functions as a guanine nucleotide exchange factor activating the small GTPases Rag. Activated R…	PF16672;	cytosol [GO:0005829]; late endosome membrane [GO:0031902]; lysosomal membrane [GO:0005765]; lysosome [GO:0005764]; protein-containing complex [GO:0032991]; Ragulator complex [GO:0071986]		cellular response to amino acid stimulus [GO:0071230]; negative regulation of cysteine-type endopeptidase activity involved in apoptotic process [GO:0043154]; positive regulation of gene expression [GO:0010628]; positive regulation of I-kappaB kinase/NF-kappaB signaling [GO:0043123]; positive regulation of interleukin-8 production [GO:0032757]; positive regulation of NF-kappaB transcription facto…	OG0017246	NP_001308653						OG0008831	NP_005359	FUNCTION: Serves as a reserve supply of oxygen and facilitates the movement of oxygen within muscles.	PF00042;	cytosol [GO:0005829]; extracellular exosome [GO:0070062]	heme binding [GO:0020037]; metal ion binding [GO:0046872]; oxygen binding [GO:0019825]; oxygen carrier activity [GO:0005344]	brown fat cell differentiation [GO:0050873]; enucleate erythrocyte differentiation [GO:0043353]; heart development [GO:0007507]; oxygen transport [GO:0015671]; response to hypoxia [GO:0001666]	OG0012988
OG0007906	NP_079437	FUNCTION: Plays a role in Fanconi anemia-associated DNA damage response network. Regulates FANCD2 monoubiquitination and the stability of the FA core complex. Induces chromosomal instability as well as hypersensitivity to DNA cross-linking agents, when repressed. {ECO:0000269|PubMed:17396147}.	PF15146;	chromatin [GO:0000785]; cytosol [GO:0005829]; Fanconi anaemia nuclear complex [GO:0043240]; nucleoplasm [GO:0005654]	DNA binding [GO:0003677]	interstrand cross-link repair [GO:0036297]; protein monoubiquitination [GO:0006513]	OG0008318	NP_001003443	FUNCTION: Odorant receptor. {ECO:0000305}.	PF13853;	plasma membrane [GO:0005886]	G protein-coupled receptor activity [GO:0004930]; olfactory receptor activity [GO:0004984]									OG0007850	NP_003936	FUNCTION: Subunit of the V0 complex of vacuolar(H+)-ATPase (V-ATPase), a multisubunit enzyme composed of a peripheral complex (V1) that hydrolyzes ATP and a membrane integral complex (V0) that translocates protons (PubMed:33065002). V-ATPase is responsible for acidifying and maintaining the pH of intracellular compartments and in some cell types, is targeted to the plasma membrane, where it is re…	PF05493;	endosome membrane [GO:0010008]; lysosomal membrane [GO:0005765]; phagocytic vesicle membrane [GO:0030670]; proton-transporting V-type ATPase, V0 domain [GO:0033179]	ATPase-coupled ion transmembrane transporter activity [GO:0042625]; proton-transporting ATPase activity, rotational mechanism [GO:0046961]	proton transmembrane transport [GO:1902600]; regulation of macroautophagy [GO:0016241]; transmembrane transport [GO:0055085]; vacuolar acidification [GO:0007035]	OG0001911#	XP_020954327						OG0013976	NP_001123214	FUNCTION: Pore-forming subunit of a voltage-gated ion channel, also permeable to larger molecules including ATP. Together with CALHM1, forms a fast-activating voltage-gated ATP-release channel in type II taste bud cells (TBCs). CALHM1-CALHM3-mediated ATP released acts as a neurotransmitter to gustatory neurons in response to GPCR-mediated tastes, including sweet, bitter and umami substances. {ECO…	PF14798;	basolateral plasma membrane [GO:0016323]	monoatomic cation channel activity [GO:0005261]; voltage-gated monoatomic ion channel activity [GO:0005244]	ATP transport [GO:0015867]; protein heterooligomerization [GO:0051291]; response to stimulus [GO:0050896]; sensory perception of taste [GO:0050909]	OG0011939	NP_116248		PF12146;	dendrite cytoplasm [GO:0032839]; membrane [GO:0016020]	palmitoyl-(protein) hydrolase activity [GO:0008474]	protein depalmitoylation [GO:0002084]	OG0016486
OG0011551	NP_000032	FUNCTION: APOE is an apolipoprotein, a protein associating with lipid particles, that mainly functions in lipoprotein-mediated lipid transport between organs via the plasma and interstitial fluids (PubMed:6860692, PubMed:1911868, PubMed:14754908). APOE is a core component of plasma lipoproteins and is involved in their production, conversion and clearance (PubMed:6860692, PubMed:2762297, PubMed:1…	PF01442;	blood microparticle [GO:0072562]; chylomicron [GO:0042627]; clathrin-coated endocytic vesicle membrane [GO:0030669]; collagen-containing extracellular matrix [GO:0062023]; cytoplasm [GO:0005737]; dendrite [GO:0030425]; discoidal high-density lipoprotein particle [GO:0034365]; early endosome [GO:0005769]; endocytic vesicle lumen [GO:0071682]; endoplasmic reticulum [GO:0005783]; endoplasmic reticul…	amyloid-beta binding [GO:0001540]; antioxidant activity [GO:0016209]; cholesterol transfer activity [GO:0120020]; enzyme binding [GO:0019899]; heparan sulfate proteoglycan binding [GO:0043395]; heparin binding [GO:0008201]; identical protein binding [GO:0042802]; lipid binding [GO:0008289]; lipid transporter activity [GO:0005319]; lipoprotein particle binding [GO:0071813]; low-density lipoprotein…	AMPA glutamate receptor clustering [GO:0097113]; amyloid precursor protein metabolic process [GO:0042982]; artery morphogenesis [GO:0048844]; cGMP-mediated signaling [GO:0019934]; cholesterol catabolic process [GO:0006707]; cholesterol efflux [GO:0033344]; cholesterol homeostasis [GO:0042632]; cholesterol metabolic process [GO:0008203]; chylomicron remnant clearance [GO:0034382]; cytoskeleton org…	OG0003183	NP_001036046	FUNCTION: Functions as an U snRNP-specific nuclear import adapter. Involved in the trimethylguanosine (m3G)-cap-dependent nuclear import of U snRNPs. Binds specifically to the terminal m3G-cap U snRNAs. {ECO:0000269|PubMed:10209022, ECO:0000269|PubMed:15920472, ECO:0000269|PubMed:16030253, ECO:0000269|PubMed:9670026}.	PF11538;	cytosol [GO:0005829]; NLS-dependent protein nuclear import complex [GO:0042564]; nuclear pore [GO:0005643]; nucleoplasm [GO:0005654]; plasma membrane [GO:0005886]	nuclear import signal receptor activity [GO:0061608]; RNA cap binding [GO:0000339]	protein import into nucleus [GO:0006606]; RNA import into nucleus [GO:0006404]; snRNA import into nucleus [GO:0061015]								OG0010763	NP_004640			mitochondrion [GO:0005739]			OG0004145	NP_001253968	FUNCTION: RNA-binding protein that specifically binds distinct small nuclear RNA (snRNAs) and regulates their processing and function (PubMed:18249148, PubMed:32017898). Specifically binds the 7SK snRNA (7SK RNA) and acts as a core component of the 7SK ribonucleoprotein (RNP) complex, thereby acting as a negative regulator of transcription elongation by RNA polymerase II (PubMed:18249148, PubMed:…	PF05383;PF00076;PF08777;	7SK snRNP [GO:0120259]; cytosol [GO:0005829]; nucleoplasm [GO:0005654]; nucleus [GO:0005634]; polysome [GO:0005844]; ribonucleoprotein complex [GO:1990904]	7SK snRNA binding [GO:0097322]; mRNA binding [GO:0003729]; RNA binding [GO:0003723]; U6 snRNA binding [GO:0017070]	box C/D RNA 3'-end processing [GO:0000494]; cell differentiation [GO:0030154]; mRNA processing [GO:0006397]; negative regulation of transcription by RNA polymerase II [GO:0000122]; negative regulation of transcription elongation by RNA polymerase II [GO:0034244]; negative regulation of viral transcription [GO:0032897]; positive regulation of protein localization to Cajal body [GO:1904871]; positi…	OG0012314	NP_062832	FUNCTION: Orphan receptor.	PF00001;	plasma membrane [GO:0005886]	G protein-coupled receptor activity [GO:0004930]		OG0008616	NP_001292384	FUNCTION: Component of the Mediator complex, a coactivator involved in the regulated transcription of nearly all RNA polymerase II-dependent genes. Mediator functions as a bridge to convey information from gene-specific regulatory proteins to the basal RNA polymerase II transcription machinery. Mediator is recruited to promoters by direct interactions with regulatory proteins and serves as a scaf…	PF08612;	core mediator complex [GO:0070847]; mediator complex [GO:0016592]; nucleoplasm [GO:0005654]; nucleus [GO:0005634]	DNA-directed 5'-3' RNA polymerase activity [GO:0003899]; transcription coactivator activity [GO:0003713]	DNA-templated transcription [GO:0006351]; positive regulation of transcription elongation by RNA polymerase II [GO:0032968]; positive regulation of transcription initiation by RNA polymerase II [GO:0060261]; regulation of transcription by RNA polymerase II [GO:0006357]; RNA polymerase II preinitiation complex assembly [GO:0051123]; skeletal muscle cell differentiation [GO:0035914]; transcription …	OG0017185
OG0017246	NP_001308653						OG0001013	NP_000791	FUNCTION: Plays an important role in the regulation of cell survival, cell division, angiogenesis, cell differentiation and cell migration. Functions as potent mitogen in vitro. Acts as a ligand for FGFR1 and integrins. Binds to FGFR1 in the presence of heparin leading to FGFR1 dimerization and activation via sequential autophosphorylation on tyrosine residues which act as docking sites for inter…	PF00167;	cell cortex [GO:0005938]; cytoplasm [GO:0005737]; cytosol [GO:0005829]; extracellular matrix [GO:0031012]; extracellular region [GO:0005576]; extracellular space [GO:0005615]; nucleolus [GO:0005730]; nucleoplasm [GO:0005654]	fibroblast growth factor receptor binding [GO:0005104]; growth factor activity [GO:0008083]; heparin binding [GO:0008201]; Hsp70 protein binding [GO:0030544]; integrin binding [GO:0005178]; S100 protein binding [GO:0044548]	activation of protein kinase B activity [GO:0032148]; anatomical structure morphogenesis [GO:0009653]; angiogenesis [GO:0001525]; animal organ morphogenesis [GO:0009887]; branch elongation involved in ureteric bud branching [GO:0060681]; cell differentiation [GO:0030154]; cellular response to heat [GO:0034605]; epithelial cell proliferation [GO:0050673]; fibroblast growth factor receptor signalin…								OG0000298	NP_001004451	FUNCTION: Odorant receptor. {ECO:0000305}.	PF13853;	plasma membrane [GO:0005886]	G protein-coupled receptor activity [GO:0004930]; olfactory receptor activity [GO:0004984]	signal transduction [GO:0007165]	OG0005651	NP_056362	FUNCTION: Has an acyl-CoA thioesterase activity with a preference for the long chain fatty acyl-CoA thioesters hexadecanoyl-CoA/palmitoyl-CoA and tetradecanoyl-CoA/myristoyl-CoA which are the main substrates in the mitochondrial beta-oxidation pathway. {ECO:0000269|PubMed:22897136}.	PF03061;PF01852;	cytoplasm [GO:0005737]; cytosol [GO:0005829]; extracellular exosome [GO:0070062]; mitochondrial matrix [GO:0005759]	acyl-CoA hydrolase activity [GO:0047617]; carboxylic ester hydrolase activity [GO:0052689]; lipid binding [GO:0008289]; long-chain acyl-CoA hydrolase activity [GO:0052816]; myristoyl-CoA hydrolase activity [GO:0102991]; palmitoyl-CoA hydrolase activity [GO:0016290]	fatty acid metabolic process [GO:0006631]; intracellular signal transduction [GO:0035556]; negative regulation of cold-induced thermogenesis [GO:0120163]; response to cold [GO:0009409]; response to temperature stimulus [GO:0009266]	OG0016291	NP_060384		PF06679;	cytoplasm [GO:0005737]; extracellular region [GO:0005576]; membrane [GO:0016020]			OG0006301	NP_001012409	FUNCTION: Plays a central role in chromosome cohesion during mitosis by preventing premature dissociation of cohesin complex from centromeres after prophase, when most of cohesin complex dissociates from chromosomes arms. May act by preventing phosphorylation of the STAG2 subunit of cohesin complex at the centromere, ensuring cohesin persistence at centromere until cohesin cleavage by ESPL1/separ…	PF07557;PF07558;	centrosome [GO:0005813]; chromosome, centromeric region [GO:0000775]; condensed chromosome, centromeric region [GO:0000779]; cytosol [GO:0005829]; kinetochore [GO:0000776]; nucleoplasm [GO:0005654]; spindle pole [GO:0000922]	kinase binding [GO:0019900]	attachment of spindle microtubules to kinetochore [GO:0008608]; cell division [GO:0051301]; centriole-centriole cohesion [GO:0010457]; chromosome segregation [GO:0007059]; meiotic chromosome segregation [GO:0045132]; mitotic sister chromatid cohesion, centromeric [GO:0071962]; mitotic sister chromatid segregation [GO:0000070]	OG0011980
OG0006451	NP_001087198	FUNCTION: During interphase, forms fibers at the proximal ends of centrioles to maintain centrosome cohesion (PubMed:30404835). During mitosis, dissociates from the centrosome following phosphorylation to allow centrosome separation (PubMed:30404835). Contributes to CROCC/rootletin filament formation (PubMed:30404835). {ECO:0000269|PubMed:30404835}.		centriole [GO:0005814]; cytoplasm [GO:0005737]	protein serine/threonine kinase binding [GO:0120283]	centriole-centriole cohesion [GO:0010457]	OG0012443	NP_599030	FUNCTION: May have a protective function during conditions of oxidative stress. May be involved in intracellular oxygen storage or transfer.	PF00042;	cytosol [GO:0005829]; neuron projection [GO:0043005]; neuronal cell body [GO:0043025]	catalase activity [GO:0004096]; fatty acid peroxidase activity [GO:0047888]; heme binding [GO:0020037]; iron ion binding [GO:0005506]; oxidoreductase activity [GO:0016491]; oxygen binding [GO:0019825]; oxygen carrier activity [GO:0005344]; peroxidase activity [GO:0004601]	fatty acid oxidation [GO:0019395]; negative regulation of collagen biosynthetic process [GO:0032966]; negative regulation of fibroblast migration [GO:0010764]; negative regulation of hepatic stellate cell activation [GO:2000490]; oxygen transport [GO:0015671]; response to hypoxia [GO:0001666]; response to oxidative stress [GO:0006979]								OG0012215	NP_001158164	FUNCTION: Low-affinity receptor for leukotrienes including leukotriene B4. Mediates chemotaxis of granulocytes and macrophages. The response is mediated via G-proteins that activate a phosphatidylinositol-calcium second messenger system. The rank order of affinities for the leukotrienes is LTB4 > 12-epi-LTB4 > LTB5 > LTB3.	PF00001;	membrane [GO:0016020]; nucleoplasm [GO:0005654]; plasma membrane [GO:0005886]	G protein-coupled peptide receptor activity [GO:0008528]; leukotriene B4 receptor activity [GO:0001632]; leukotriene receptor activity [GO:0004974]	chemotaxis [GO:0006935]; inflammatory response [GO:0006954]; keratinocyte migration [GO:0051546]; negative regulation of adenylate cyclase activity [GO:0007194]; neuropeptide signaling pathway [GO:0007218]	OG0000636	NP_000355	FUNCTION: Troponin T is the tropomyosin-binding subunit of troponin, the thin filament regulatory complex which confers calcium-sensitivity to striated muscle actomyosin ATPase activity.	PF00992;	cardiac myofibril [GO:0097512]; cardiac Troponin complex [GO:1990584]; cytosol [GO:0005829]; sarcomere [GO:0030017]; striated muscle thin filament [GO:0005865]; troponin complex [GO:0005861]	actin binding [GO:0003779]; identical protein binding [GO:0042802]; protein-containing complex binding [GO:0044877]; protein-macromolecule adaptor activity [GO:0030674]; tropomyosin binding [GO:0005523]; troponin C binding [GO:0030172]; troponin I binding [GO:0031013]	actin crosslink formation [GO:0051764]; cardiac muscle contraction [GO:0060048]; muscle filament sliding [GO:0030049]; negative regulation of ATP-dependent activity [GO:0032780]; positive regulation of ATP-dependent activity [GO:0032781]; regulation of heart contraction [GO:0008016]; regulation of muscle filament sliding speed [GO:0032972]; response to calcium ion [GO:0051592]; sarcomere organiza…	OG0016327	NP_689642	FUNCTION: Heparin-binding protein which binds to FGF2, prevents binding of FGF2 to heparin and probably inhibits immobilization of FGF2 on extracellular matrix glycosaminoglycans, allowing its release and subsequent activation of FGFR signaling which leads to increased vascular permeability. {ECO:0000269|PubMed:18669637}.	PF06473;	collagen-containing extracellular matrix [GO:0062023]; extracellular region [GO:0005576]	fibroblast growth factor binding [GO:0017134]; growth factor binding [GO:0019838]; heparin binding [GO:0008201]	cell-cell signaling [GO:0007267]; positive regulation of fibroblast growth factor receptor signaling pathway [GO:0045743]; positive regulation of vascular permeability [GO:0043117]	OG0007427	NP_001290193	FUNCTION: Reduces the level of nuclear PKM isoform M2 which results in repression of cyclin CCND1 transcription and reduced cell growth. {ECO:0000269|PubMed:27573352}.	PF01166;			regulation of transcription by RNA polymerase II [GO:0006357]; response to osmotic stress [GO:0006970]	OG0016267#
OG0013976	NP_001123214	FUNCTION: Pore-forming subunit of a voltage-gated ion channel, also permeable to larger molecules including ATP. Together with CALHM1, forms a fast-activating voltage-gated ATP-release channel in type II taste bud cells (TBCs). CALHM1-CALHM3-mediated ATP released acts as a neurotransmitter to gustatory neurons in response to GPCR-mediated tastes, including sweet, bitter and umami substances. {ECO…	PF14798;	basolateral plasma membrane [GO:0016323]	monoatomic cation channel activity [GO:0005261]; voltage-gated monoatomic ion channel activity [GO:0005244]	ATP transport [GO:0015867]; protein heterooligomerization [GO:0051291]; response to stimulus [GO:0050896]; sensory perception of taste [GO:0050909]	OG0017504	NP_001073957	FUNCTION: Transcriptional activator. Binds the consensus DNA sequence 5'-DHWATTGAYTWWD-3' on a variety of gene promoters such as those of HNF3B and TTR (By similarity). {ECO:0000250}.	PF02376;PF00046;	chromatin [GO:0000785]; nucleus [GO:0005634]; transcription regulator complex [GO:0005667]	DNA-binding transcription activator activity, RNA polymerase II-specific [GO:0001228]; DNA-binding transcription factor activity, RNA polymerase II-specific [GO:0000981]; RNA polymerase II cis-regulatory region sequence-specific DNA binding [GO:0000978]; sequence-specific double-stranded DNA binding [GO:1990837]	regulation of transcription by RNA polymerase II [GO:0006357]								OG0014837	NP_065690		PF12796;PF00069;		ATP binding [GO:0005524]; protein kinase activity [GO:0004672]	protein phosphorylation [GO:0006468]	OG0003517	NP_001070737	FUNCTION: Plays a role in the reorganization of the actin cytoskeleton. Contributes with NCK1 and GRB2 in the recruitment and activation of WASL. May participate in regulating the subcellular localization of WASL, resulting in the disassembly of stress fibers in favor of filopodia formation. Plays a role in the formation of cell ruffles (By similarity). Plays an important role in the intracellula…	PF02205;	actin cytoskeleton [GO:0015629]; actin filament [GO:0005884]; cytoplasmic vesicle [GO:0031410]; cytosol [GO:0005829]; ruffle [GO:0001726]	actin binding [GO:0003779]; profilin binding [GO:0005522]; protein folding chaperone [GO:0044183]; SH3 domain binding [GO:0017124]	actin filament-based movement [GO:0030048]; actin polymerization or depolymerization [GO:0008154]; protein-containing complex assembly [GO:0065003]; response to other organism [GO:0051707]	OG0015024	NP_060599	FUNCTION: Catalyzes the oxidation of either pyridoxine 5'-phosphate (PNP) or pyridoxamine 5'-phosphate (PMP) into pyridoxal 5'-phosphate (PLP). {ECO:0000269|PubMed:12824491, ECO:0000269|PubMed:15182361, ECO:0000269|PubMed:15772097}.	PF10590;PF01243;	cytosol [GO:0005829]	FMN binding [GO:0010181]; protein homodimerization activity [GO:0042803]; pyridoxal phosphate binding [GO:0030170]; pyridoxamine-phosphate oxidase activity [GO:0004733]	pyridoxal phosphate biosynthetic process [GO:0042823]; pyridoxine biosynthetic process [GO:0008615]	OG0009198	NP_005036	FUNCTION: Extracellular matrix serine protease that plays a role in layering of neurons in the cerebral cortex and cerebellum. Regulates microtubule function in neurons and neuronal migration. Affects migration of sympathetic preganglionic neurons in the spinal cord, where it seems to act as a barrier to neuronal migration. Enzymatic activity is important for the modulation of cell adhesion. Bind…	PF18720;PF02014;	cytoplasm [GO:0005737]; dendrite [GO:0030425]; extracellular matrix [GO:0031012]; extracellular region [GO:0005576]; extracellular space [GO:0005615]; plasma membrane [GO:0005886]; reelin complex [GO:0110157]	lipoprotein particle receptor binding [GO:0070325]; metal ion binding [GO:0046872]; serine-type peptidase activity [GO:0008236]; very-low-density lipoprotein particle receptor binding [GO:0070326]	associative learning [GO:0008306]; axon guidance [GO:0007411]; brain development [GO:0007420]; cell adhesion [GO:0007155]; cell morphogenesis involved in differentiation [GO:0000904]; central nervous system development [GO:0007417]; cerebral cortex tangential migration [GO:0021800]; dendrite development [GO:0016358]; glial cell differentiation [GO:0010001]; hippocampus development [GO:0021766]; i…	OG0016848
OG0013274	NP_001073895	FUNCTION: May be required for myofiber maturation. {ECO:0000250|UniProtKB:F1QWM2}.	PF00782;	cytoplasm [GO:0005737]; sarcomere [GO:0030017]	MAP kinase phosphatase activity [GO:0033549]; protein tyrosine/serine/threonine phosphatase activity [GO:0008138]	negative regulation of MAPK cascade [GO:0043409]; protein dephosphorylation [GO:0006470]	OG0010944#	XP_020941112													OG0008806	NP_001001877		PF00447;	chromatin [GO:0000785]; cytosol [GO:0005829]; nucleoplasm [GO:0005654]; nucleus [GO:0005634]	DNA-binding transcription factor activity [GO:0003700]; DNA-binding transcription factor activity, RNA polymerase II-specific [GO:0000981]; RNA polymerase II cis-regulatory region sequence-specific DNA binding [GO:0000978]; sequence-specific double-stranded DNA binding [GO:1990837]	regulation of transcription by RNA polymerase II [GO:0006357]	OG0015895	NP_001300883	FUNCTION: Serine/threonine-protein kinase component of the chromosomal passenger complex (CPC), a complex that acts as a key regulator of mitosis (PubMed:11516652, PubMed:12925766, PubMed:14610074, PubMed:14722118). The CPC complex has essential functions at the centromere in ensuring correct chromosome alignment and segregation and is required for chromatin-induced microtubule stabilization and …	PF00069;	chromocenter [GO:0010369]; chromosome passenger complex [GO:0032133]; condensed chromosome, centromeric region [GO:0000779]; cytosol [GO:0005829]; kinetochore [GO:0000776]; microtubule cytoskeleton [GO:0015630]; midbody [GO:0030496]; mitotic spindle midzone [GO:1990023]; mitotic spindle pole [GO:0097431]; nucleoplasm [GO:0005654]; nucleus [GO:0005634]; spindle [GO:0005819]; spindle microtubule [G…	ATP binding [GO:0005524]; histone H3S28 kinase activity [GO:0044022]; kinase binding [GO:0019900]; molecular function inhibitor activity [GO:0140678]; protein serine kinase activity [GO:0106310]; protein serine/threonine kinase activity [GO:0004674]; protein serine/threonine/tyrosine kinase activity [GO:0004712]	abscission [GO:0009838]; aging [GO:0007568]; attachment of spindle microtubules to kinetochore [GO:0008608]; cell cycle G2/M phase transition [GO:0044839]; cell population proliferation [GO:0008283]; cellular response to UV [GO:0034644]; cleavage furrow formation [GO:0036089]; histone modification [GO:0016570]; mitotic cell cycle [GO:0000278]; mitotic cytokinesis [GO:0000281]; mitotic cytokinesis…	OG0012113	NP_000350	FUNCTION: Catalyzes the cross-linking of proteins and the conjugation of polyamines to proteins. Responsible for cross-linking epidermal proteins during formation of the stratum corneum. Involved in cell proliferation (PubMed:26220141). {ECO:0000269|PubMed:26220141}.	PF00927;PF01841;PF00868;	cornified envelope [GO:0001533]; cytosol [GO:0005829]; extracellular exosome [GO:0070062]; membrane [GO:0016020]; plasma membrane [GO:0005886]	identical protein binding [GO:0042802]; metal ion binding [GO:0046872]; protein-glutamine gamma-glutamyltransferase activity [GO:0003810]	cell envelope organization [GO:0043163]; keratinization [GO:0031424]; keratinocyte differentiation [GO:0030216]; peptide cross-linking [GO:0018149]; positive regulation of cell cycle [GO:0045787]; positive regulation of keratinocyte proliferation [GO:0010838]; protein modification process [GO:0036211]	OG0008421	NP_000128		PF01557;PF09298;	cytosol [GO:0005829]; extracellular exosome [GO:0070062]	fumarylacetoacetase activity [GO:0004334]; metal ion binding [GO:0046872]	arginine catabolic process [GO:0006527]; homogentisate catabolic process [GO:1902000]; L-phenylalanine catabolic process [GO:0006559]; lipid metabolic process [GO:0006629]; tyrosine catabolic process [GO:0006572]	OG0013485#
OG0002297	NP_001166302	FUNCTION: Has a transcriptional repressor activity. {ECO:0000269|PubMed:14746915}.	PF01352;PF00096;	nuclear body [GO:0016604]; nucleolus [GO:0005730]; nucleoplasm [GO:0005654]; nucleus [GO:0005634]	DNA-binding transcription activator activity, RNA polymerase II-specific [GO:0001228]; metal ion binding [GO:0046872]; RNA polymerase II cis-regulatory region sequence-specific DNA binding [GO:0000978]; sequence-specific DNA binding [GO:0043565]	positive regulation of transcription by RNA polymerase II [GO:0045944]	OG0013656	NP_000811	FUNCTION: Ligand for tyrosine-protein kinase receptors AXL, TYRO3 and MER whose signaling is implicated in cell growth and survival, cell adhesion and cell migration. GAS6/AXL signaling plays a role in various processes such as endothelial cell survival during acidification by preventing apoptosis, optimal cytokine signaling during human natural killer cell development, hepatic regeneration, gona…	PF12662;PF07645;PF00594;PF00054;PF02210;	cytoplasm [GO:0005737]; endoplasmic reticulum lumen [GO:0005788]; extracellular exosome [GO:0070062]; extracellular region [GO:0005576]; extracellular space [GO:0005615]; Golgi lumen [GO:0005796]; platelet alpha granule lumen [GO:0031093]	calcium ion binding [GO:0005509]; cysteine-type endopeptidase inhibitor activity involved in apoptotic process [GO:0043027]; phosphatidylserine binding [GO:0001786]; protein tyrosine kinase activator activity [GO:0030296]; protein-macromolecule adaptor activity [GO:0030674]; receptor ligand activity [GO:0048018]; receptor tyrosine kinase binding [GO:0030971]; signaling receptor binding [GO:000510…	activation of protein kinase B activity [GO:0032148]; animal organ regeneration [GO:0031100]; apoptotic cell clearance [GO:0043277]; B cell chemotaxis [GO:0035754]; blood coagulation [GO:0007596]; calcium ion transmembrane transport [GO:0070588]; cell-substrate adhesion [GO:0031589]; cellular response to glucose stimulus [GO:0071333]; cellular response to growth factor stimulus [GO:0071363]; cell…								OG0009830	NP_001269309	FUNCTION: Regulates actin polymerization by inhibiting the actin-nucleating activity of the Arp2/3 complex; the function is competitive with nucleation promoting factors. Participates in an incoherent feedforward loop at the lamellipodium tip where it inhibits the ARP2/2 complex in response to Rac signaling and where Rac also stimulates actin polymerization through the WAVE complex. Involved in s…	PF10574;	lamellipodium [GO:0030027]		directional locomotion [GO:0033058]; negative regulation of actin nucleation [GO:0051126]; negative regulation of cell migration [GO:0030336]; negative regulation of lamellipodium morphogenesis [GO:2000393]	OG0014805	NP_001131073	FUNCTION: Transcriptional repressor. Specifically binds DNA and probably acts by recruiting chromatin remodeling multiprotein complexes. {ECO:0000250|UniProtKB:Q811H0}.	PF00651;PF00096;PF13894;	cytoplasm [GO:0005737]; nucleoplasm [GO:0005654]; nucleus [GO:0005634]; plasma membrane [GO:0005886]	DNA binding [GO:0003677]; DNA-binding transcription factor activity, RNA polymerase II-specific [GO:0000981]; metal ion binding [GO:0046872]	muscle organ development [GO:0007517]; negative regulation of transcription by RNA polymerase II [GO:0000122]; regulation of transcription by RNA polymerase II [GO:0006357]	OG0006886	NP_071894	FUNCTION: The small GTPases Rab are key regulators of intracellular membrane trafficking, from the formation of transport vesicles to their fusion with membranes. Rabs cycle between an inactive GDP-bound form and an active GTP-bound form that is able to recruit to membranes different set of downstream effectors directly responsible for vesicle formation, movement, tethering and fusion. That Rab i…	PF00071;	apical plasma membrane [GO:0016324]; basolateral plasma membrane [GO:0016323]; dendrite [GO:0030425]; early endosome [GO:0005769]; endocytic vesicle [GO:0030139]; endomembrane system [GO:0012505]; extracellular exosome [GO:0070062]; glutamatergic synapse [GO:0098978]; melanosome [GO:0042470]; neuronal cell body [GO:0043025]; plasma membrane [GO:0005886]; postsynapse [GO:0098794]; recycling endoso…	GDP binding [GO:0019003]; GTP binding [GO:0005525]; GTPase activity [GO:0003924]	cilium assembly [GO:0060271]; endocytic recycling [GO:0032456]; endocytosis [GO:0006897]; establishment of melanosome localization [GO:0032401]; filopodium assembly [GO:0046847]; immunoglobulin transcytosis in epithelial cells mediated by polymeric immunoglobulin receptor [GO:0002415]; intracellular protein transport [GO:0006886]; melanosome transport [GO:0032402]; regulation of dendrite developm…	OG0001510	NP_001230500	FUNCTION: Phosphatase that acts on lipids with a phosphoinositol headgroup. Has phosphatase activity towards phosphatidylinositol 3-phosphate and phosphatidylinositol 3,5-bisphosphate (PubMed:11733541, PubMed:12668758, PubMed:21372139, PubMed:14690594). Binds phosphatidylinositol 4-phosphate, phosphatidylinositol 5-phosphate, phosphatidylinositol 3,5-bisphosphate and phosphatidylinositol 3,4,5-tr…	PF02893;PF06602;	axon [GO:0030424]; cytoplasm [GO:0005737]; cytosol [GO:0005829]; dendrite [GO:0030425]; dendritic spine [GO:0043197]; early endosome membrane [GO:0031901]; extracellular exosome [GO:0070062]; intracellular membrane-bounded organelle [GO:0043231]; nucleus [GO:0005634]; perinuclear region of cytoplasm [GO:0048471]; postsynaptic density [GO:0014069]; synaptic membrane [GO:0097060]; synaptic vesicle …	identical protein binding [GO:0042802]; phosphatidylinositol-3,5-bisphosphate 3-phosphatase activity [GO:0052629]; phosphatidylinositol-3-phosphate phosphatase activity [GO:0004438]; protein tyrosine/serine/threonine phosphatase activity [GO:0008138]	dendritic spine maintenance [GO:0097062]; myelin assembly [GO:0032288]; negative regulation of endocytosis [GO:0045806]; negative regulation of excitatory postsynaptic potential [GO:0090394]; negative regulation of myelination [GO:0031642]; negative regulation of receptor catabolic process [GO:2000645]; negative regulation of receptor internalization [GO:0002091]; neuron development [GO:0048666];…	OG0014571
OG0013543	NP_001182011			acrosomal vesicle [GO:0001669]			OG0012067	NP_001317039	FUNCTION: Radial spoke stalk protein that binds heme under oxidizing conditions. Required for the coordinated beating of multiple cilia maybe by functioning in a redox signaling pathway. {ECO:0000250|UniProtKB:Q567I9}.	PF00173;	cell projection [GO:0042995]; cytoplasm [GO:0005737]; cytoskeleton [GO:0005856]	metal ion binding [GO:0046872]	regulation of cilium beat frequency [GO:0003356]								OG0005757	NP_001035224	FUNCTION: Involved in plasma membrane dynamics and cell process formation. Isoform 1 and isoform 2 are necessary for axonal and dendritic filopodia induction, for dendritic spine maturation and synapse formation in a palmitoylation-dependent manner. {ECO:0000269|PubMed:14978216}.	PF03285;	apicolateral plasma membrane [GO:0016327]; axon [GO:0030424]; basolateral plasma membrane [GO:0016323]; cytoplasmic side of plasma membrane [GO:0009898]; cytoplasmic vesicle [GO:0031410]; dendritic spine [GO:0043197]; filopodium membrane [GO:0031527]; nucleoplasm [GO:0005654]; plasma membrane [GO:0005886]; postsynaptic density [GO:0014069]	D3 dopamine receptor binding [GO:0031750]	adenylate cyclase-inhibiting G protein-coupled receptor signaling pathway [GO:0007193]; cellular response to electrical stimulus [GO:0071257]; cytoskeleton organization [GO:0007010]; negative regulation of adenylate cyclase activity [GO:0007194]; negative regulation of dopamine receptor signaling pathway [GO:0060160]; positive regulation of filopodium assembly [GO:0051491]; protein localization t…	OG0015457	NP_001165464	FUNCTION: Catalyzes the conversion of 4-hydroxyphenylpyruvic acid to homogentisic acid, one of the steps in tyrosine catabolism. {ECO:0000269|PubMed:1339442}.	PF00903;PF13669;	cytosol [GO:0005829]; endoplasmic reticulum membrane [GO:0005789]; extracellular exosome [GO:0070062]; Golgi membrane [GO:0000139]	4-hydroxyphenylpyruvate dioxygenase activity [GO:0003868]; metal ion binding [GO:0046872]; protein homodimerization activity [GO:0042803]	L-phenylalanine catabolic process [GO:0006559]; tyrosine catabolic process [GO:0006572]	OG0014932	Other						OG0009681	NP_443152		PF07707;PF00651;PF01344;				OG0015980
OG0016016	NP_819056	FUNCTION: Proton-selective channel that specifically transports protons into cells (PubMed:29371428). Proton channel activity is only weakly-sensitive to voltage (By similarity). Proton-selective channel activity is probably required in cell types that use changes in intracellular pH for cell signaling or to regulate biochemical or developmental processes (PubMed:29371428). In the vestibular syst…	PF03189;	plasma membrane [GO:0005886]	proton channel activity [GO:0015252]	biomineral tissue development [GO:0031214]; cellular response to insulin stimulus [GO:0032869]; detection of gravity [GO:0009590]; inner ear morphogenesis [GO:0042472]; negative regulation of type II interferon-mediated signaling pathway [GO:0060336]; proton transmembrane transport [GO:1902600]	OG0005837	NP_001018118	FUNCTION: Positive regulator of amyloid protein aggregation and proteotoxicity (PubMed:20723760). Induces conformational changes in amyloid proteins, such as HTT, driving them into compact formations preceding the formation of aggregates (PubMed:20723760). {ECO:0000269|PubMed:20723760}.	PF04419;	cytosol [GO:0005829]; nucleus [GO:0005634]		protein destabilization [GO:0031648]								OG0015775	NP_003242	FUNCTION: Plays a role in the regulation of lipogenesis, especially in lactating mammary gland. Important for the biosynthesis of triglycerides with medium-length fatty acid chains. May modulate lipogenesis by interacting with MID1IP1 and preventing its interaction with ACACA (By similarity). May function as transcriptional coactivator. May modulate the transcription factor activity of THRB. {ECO…	PF07084;	cytosol [GO:0005829]; nucleoplasm [GO:0005654]	identical protein binding [GO:0042802]; molecular function inhibitor activity [GO:0140678]; protein homodimerization activity [GO:0042803]	lipid metabolic process [GO:0006629]; regulation of lipid biosynthetic process [GO:0046890]; regulation of triglyceride biosynthetic process [GO:0010866]; response to bacterium [GO:0009617]	OG0009786	NP_000531	FUNCTION: Calcium channel that mediates the release of Ca(2+) from the sarcoplasmic reticulum into the cytoplasm and thereby plays a key role in triggering muscle contraction following depolarization of T-tubules (PubMed:11741831, PubMed:16163667). Repeated very high-level exercise increases the open probability of the channel and leads to Ca(2+) leaking into the cytoplasm (PubMed:18268335). Can …	PF08709;PF00520;PF02815;PF08454;PF06459;PF01365;PF02026;PF00622;	calcium channel complex [GO:0034704]; cell cortex [GO:0005938]; cytoplasm [GO:0005737]; extracellular exosome [GO:0070062]; I band [GO:0031674]; junctional sarcoplasmic reticulum membrane [GO:0014701]; organelle membrane [GO:0031090]; plasma membrane [GO:0005886]; ryanodine receptor complex [GO:1990425]; sarcolemma [GO:0042383]; sarcoplasmic reticulum [GO:0016529]; sarcoplasmic reticulum membrane…	ATP binding [GO:0005524]; calcium channel activity [GO:0005262]; calcium ion binding [GO:0005509]; calcium-induced calcium release activity [GO:0048763]; calcium-release channel activity [GO:0015278]; calmodulin binding [GO:0005516]; ryanodine-sensitive calcium-release channel activity [GO:0005219]; voltage-gated calcium channel activity [GO:0005245]	calcium ion transport [GO:0006816]; cellular response to caffeine [GO:0071313]; cellular response to calcium ion [GO:0071277]; muscle contraction [GO:0006936]; ossification involved in bone maturation [GO:0043931]; outflow tract morphogenesis [GO:0003151]; protein homotetramerization [GO:0051289]; regulation of cytosolic calcium ion concentration [GO:0051480]; release of sequestered calcium ion i…	OG0017043	NP_009215	FUNCTION: Actin-binding protein involved in motile and morphological processes. Inhibits actin polymerization, likely by sequestering G-actin. By capping the barbed ends of filaments, it also regulates motility. Seems to play an important role in clathrin-mediated endocytosis and distribution of endocytic organelles. May play a role in regulating the mature length of the middle and short rows of …	PF00241;	actin filament [GO:0005884]; cytoplasm [GO:0005737]; extracellular exosome [GO:0070062]; filopodium [GO:0030175]; growth cone [GO:0030426]; lamellipodium [GO:0030027]; myofibril [GO:0030016]; perinuclear region of cytoplasm [GO:0048471]; stereocilium [GO:0032420]	actin filament binding [GO:0051015]; actin monomer binding [GO:0003785]; ATP binding [GO:0005524]; cadherin binding [GO:0045296]; phosphatidylinositol-4,5-bisphosphate binding [GO:0005546]; protein kinase C binding [GO:0005080]; RNA binding [GO:0003723]	actin filament depolymerization [GO:0030042]; barbed-end actin filament capping [GO:0051016]; cell projection organization [GO:0030030]; cellular response to growth factor stimulus [GO:0071363]; cellular response to retinoic acid [GO:0071300]; negative regulation of actin filament polymerization [GO:0030837]; positive regulation of axon extension [GO:0045773]; positive regulation of lamellipodium…	OG0008711	NP_001243264	FUNCTION: Isomerase that catalyzes the conversion of PGH2 into the more stable prostaglandin E2 (PGE2) (in vitro) (PubMed:12804604, PubMed:18198127, PubMed:17585783). The biological function and the GSH-dependent property of PTGES2 is still under debate (PubMed:18198127, PubMed:17585783). In vivo, PTGES2 could form a complex with GSH and heme and would not participate in PGE2 synthesis but would …	PF13417;	azurophil granule lumen [GO:0035578]; cytosol [GO:0005829]; extracellular region [GO:0005576]; Golgi membrane [GO:0000139]; mitochondrion [GO:0005739]; nucleus [GO:0005634]; perinuclear region of cytoplasm [GO:0048471]	12-hydroxyheptadecatrienoic acid synthase activity [GO:0036134]; DNA binding [GO:0003677]; glutathione binding [GO:0043295]; heme binding [GO:0020037]; lyase activity [GO:0016829]; prostaglandin-E synthase activity [GO:0050220]	cyclooxygenase pathway [GO:0019371]; lipid metabolic process [GO:0006629]; positive regulation of DNA-templated transcription [GO:0045893]; secretion [GO:0046903]	OG0017412#
OG0016848	NP_000352	FUNCTION: Thrombomodulin is a specific endothelial cell receptor that forms a 1:1 stoichiometric complex with thrombin. This complex is responsible for the conversion of protein C to the activated protein C (protein Ca). Once evolved, protein Ca scissions the activated cofactors of the coagulation mechanism, factor Va and factor VIIIa, and thereby reduces the amount of thrombin generated.	PF12662;PF07645;PF14670;PF00059;PF09064;	apicolateral plasma membrane [GO:0016327]; cell surface [GO:0009986]; external side of plasma membrane [GO:0009897]; extracellular space [GO:0005615]; plasma membrane [GO:0005886]; serine-type endopeptidase complex [GO:1905370]; vacuolar membrane [GO:0005774]	calcium ion binding [GO:0005509]; signaling receptor activity [GO:0038023]; transmembrane signaling receptor activity [GO:0004888]	blood coagulation [GO:0007596]; blood coagulation, common pathway [GO:0072377]; female pregnancy [GO:0007565]; negative regulation of blood coagulation [GO:0030195]; negative regulation of fibrinolysis [GO:0051918]; negative regulation of platelet activation [GO:0010544]; proteolysis [GO:0006508]; response to cAMP [GO:0051591]; response to lipopolysaccharide [GO:0032496]; response to X-ray [GO:00…	OG0008656	NP_001908	FUNCTION: Regulates the level of the neuromodulator D-serine in the brain. Has high activity towards D-DOPA and contributes to dopamine synthesis. Could act as a detoxifying agent which removes D-amino acids accumulated during aging. Acts on a variety of D-amino acids with a preference for those having small hydrophobic side chains followed by those bearing polar, aromatic, and basic groups. Does…	PF01266;	cytosol [GO:0005829]; peroxisomal matrix [GO:0005782]; peroxisomal membrane [GO:0005778]; peroxisome [GO:0005777]	D-amino-acid oxidase activity [GO:0003884]; FAD binding [GO:0071949]; identical protein binding [GO:0042802]	D-alanine catabolic process [GO:0055130]; D-serine catabolic process [GO:0036088]; D-serine metabolic process [GO:0070178]; dopamine biosynthetic process [GO:0042416]; proline catabolic process [GO:0006562]								OG0015474	NP_001298126	FUNCTION: May play a role in neuropeptide signaling processes. Ligand for LGR7, RXFP3 and RXFP4.	PF00049;	extracellular region [GO:0005576]	G protein-coupled receptor binding [GO:0001664]; hormone activity [GO:0005179]		OG0016467	NP_598004	FUNCTION: Potassium channel subunit. Modulates channel activity by shifting the threshold and the half-maximal activation to more negative values.	PF02214;PF00520;	plasma membrane [GO:0005886]; voltage-gated potassium channel complex [GO:0008076]	voltage-gated potassium channel activity [GO:0005249]	potassium ion transmembrane transport [GO:0071805]; protein homooligomerization [GO:0051260]; regulation of monoatomic ion transmembrane transport [GO:0034765]	OG0010636#	XP_005665398, XP_005665399, XP_020951925						OG0007861	NP_001072987		PF14774;				OG0010946
OG0015646	NP_003371	FUNCTION: Vimentins are class-III intermediate filaments found in various non-epithelial cells, especially mesenchymal cells. Vimentin is attached to the nucleus, endoplasmic reticulum, and mitochondria, either laterally or terminally. {ECO:0000250|UniProtKB:P31000}.; FUNCTION: Involved with LARP6 in the stabilization of type I collagen mRNAs for CO1A1 and CO1A2. {ECO:0000269|PubMed:21746880}.	PF00038;PF04732;	axon [GO:0030424]; cell leading edge [GO:0031252]; cytoplasm [GO:0005737]; cytoskeleton [GO:0005856]; cytosol [GO:0005829]; extracellular exosome [GO:0070062]; focal adhesion [GO:0005925]; intermediate filament [GO:0005882]; intermediate filament cytoskeleton [GO:0045111]; microtubule organizing center [GO:0005815]; nuclear matrix [GO:0016363]; peroxisome [GO:0005777]; phagocytic vesicle [GO:0045…	double-stranded RNA binding [GO:0003725]; identical protein binding [GO:0042802]; keratin filament binding [GO:1990254]; molecular adaptor activity [GO:0060090]; protein domain specific binding [GO:0019904]; scaffold protein binding [GO:0097110]; structural constituent of cytoskeleton [GO:0005200]; structural constituent of eye lens [GO:0005212]	astrocyte development [GO:0014002]; Bergmann glial cell differentiation [GO:0060020]; cellular response to lipopolysaccharide [GO:0071222]; cellular response to muramyl dipeptide [GO:0071225]; cellular response to type II interferon [GO:0071346]; intermediate filament organization [GO:0045109]; lens fiber cell development [GO:0070307]; negative regulation of neuron projection development [GO:0010…	OG0014427	NP_001035100	FUNCTION: Component of the SWI5-SFR1 complex, a complex required for double-strand break repair via homologous recombination. {ECO:0000269|PubMed:21252223}.	PF07061;	nucleus [GO:0005634]; Swi5-Sfr1 complex [GO:0032798]; Swi5-Swi2 complex [GO:0034974]		cellular response to ionizing radiation [GO:0071479]; double-strand break repair via homologous recombination [GO:0000724]								OG0005805	NP_001078834		PF12926;	centrosome [GO:0005813]; cytosol [GO:0005829]; gamma-tubulin ring complex [GO:0000931]; nucleoplasm [GO:0005654]; spindle [GO:0005819]			OG0016662	NP_060308	FUNCTION: Required for ribosome biogenesis and telomere maintenance. Part of the H/ACA small nucleolar ribonucleoprotein (H/ACA snoRNP) complex, which catalyzes pseudouridylation of rRNA. This involves the isomerization of uridine such that the ribose is subsequently attached to C5, instead of the normal N1. Each rRNA can contain up to 100 pseudouridine ('psi') residues, which may serve to stabil…	PF01248;	box H/ACA scaRNP complex [GO:0072589]; box H/ACA snoRNP complex [GO:0031429]; box H/ACA telomerase RNP complex [GO:0090661]; chromosome, telomeric region [GO:0000781]; nucleoplasm [GO:0005654]; sno(s)RNA-containing ribonucleoprotein complex [GO:0005732]; telomerase holoenzyme complex [GO:0005697]	box H/ACA snoRNA binding [GO:0034513]; mRNA 3'-UTR binding [GO:0003730]; RNA binding [GO:0003723]; telomerase RNA binding [GO:0070034]; U3 snoRNA binding [GO:0034511]	cleavage involved in rRNA processing [GO:0000469]; positive regulation of telomerase RNA localization to Cajal body [GO:1904874]; rRNA pseudouridine synthesis [GO:0031118]; snoRNA guided rRNA pseudouridine synthesis [GO:0000454]; snRNA pseudouridine synthesis [GO:0031120]; telomere maintenance via telomerase [GO:0007004]	OG0017078	NP_001138549		PF13855;				OG0012237	NP_006139	FUNCTION: Plays an important role in the regulation of dynamic actin-based, cytoskeletal activities. Agonist-dependent changes in LASP1 phosphorylation may also serve to regulate actin-associated ion transport activities, not only in the parietal cell but also in certain other F-actin-rich secretory epithelial cell types (By similarity). {ECO:0000250}.	PF00412;PF00880;PF14604;	cortical actin cytoskeleton [GO:0030864]; cytoplasm [GO:0005737]; focal adhesion [GO:0005925]	actin filament binding [GO:0051015]; cadherin binding [GO:0045296]; metal ion binding [GO:0046872]; monoatomic ion transmembrane transporter activity [GO:0015075]	monoatomic ion transport [GO:0006811]	OG0010482
OG0016625	NP_003046	FUNCTION: Electrogenic antiporter that exchanges one cholinergic neurotransmitter, acetylcholine or choline, with two intravesicular protons across the membrane of synaptic vesicles. Uses the electrochemical proton gradient established by the V-type proton-pump ATPase to store neurotransmitters inside the vesicles prior to their release via exocytosis (PubMed:8910293, PubMed:20225888) (By similar…	PF07690;	AP-1 adaptor complex [GO:0030121]; AP-2 adaptor complex [GO:0030122]; clathrin-coated endocytic vesicle membrane [GO:0030669]; clathrin-sculpted acetylcholine transport vesicle membrane [GO:0060201]; plasma membrane [GO:0005886]; synaptic vesicle membrane [GO:0030672]; terminal bouton [GO:0043195]	acetylcholine transmembrane transporter activity [GO:0005277]; acetylcholine:proton antiporter activity [GO:0005278]; monoamine:proton antiporter activity [GO:0015311]	acetylcholine uptake [GO:0051630]; chemical synaptic transmission [GO:0007268]; neurotransmitter transport [GO:0006836]; positive regulation of acetylcholine secretion, neurotransmission [GO:0014057]; positive regulation of long-term synaptic potentiation [GO:1900273]; positive regulation of neuromuscular junction development [GO:1904398]; serotonin uptake [GO:0051610]	OG0016674	NP_008828	FUNCTION: Sequence-specific transcription factor which is part of a developmental regulatory system that provides cells with specific positional identities on the anterior-posterior axis.	PF00046;PF04617;	aggresome [GO:0016235]; chromatin [GO:0000785]; nucleoplasm [GO:0005654]; nucleus [GO:0005634]; transcription repressor complex [GO:0017053]	DNA-binding transcription factor activity [GO:0003700]; DNA-binding transcription factor activity, RNA polymerase II-specific [GO:0000981]; RNA polymerase II cis-regulatory region sequence-specific DNA binding [GO:0000978]; sequence-specific double-stranded DNA binding [GO:1990837]	anterior/posterior pattern specification [GO:0009952]; embryonic skeletal system morphogenesis [GO:0048704]; negative regulation of cell cycle [GO:0045786]; proximal/distal pattern formation [GO:0009954]; regulation of transcription by RNA polymerase II [GO:0006357]								OG0016625	NP_003046	FUNCTION: Electrogenic antiporter that exchanges one cholinergic neurotransmitter, acetylcholine or choline, with two intravesicular protons across the membrane of synaptic vesicles. Uses the electrochemical proton gradient established by the V-type proton-pump ATPase to store neurotransmitters inside the vesicles prior to their release via exocytosis (PubMed:8910293, PubMed:20225888) (By similar…	PF07690;	AP-1 adaptor complex [GO:0030121]; AP-2 adaptor complex [GO:0030122]; clathrin-coated endocytic vesicle membrane [GO:0030669]; clathrin-sculpted acetylcholine transport vesicle membrane [GO:0060201]; plasma membrane [GO:0005886]; synaptic vesicle membrane [GO:0030672]; terminal bouton [GO:0043195]	acetylcholine transmembrane transporter activity [GO:0005277]; acetylcholine:proton antiporter activity [GO:0005278]; monoamine:proton antiporter activity [GO:0015311]	acetylcholine uptake [GO:0051630]; chemical synaptic transmission [GO:0007268]; neurotransmitter transport [GO:0006836]; positive regulation of acetylcholine secretion, neurotransmission [GO:0014057]; positive regulation of long-term synaptic potentiation [GO:1900273]; positive regulation of neuromuscular junction development [GO:1904398]; serotonin uptake [GO:0051610]	OG0005908	NP_000753	FUNCTION: Exhibits a high coumarin 7-hydroxylase activity. Can act in the hydroxylation of the anti-cancer drugs cyclophosphamide and ifosphamide. Competent in the metabolic activation of aflatoxin B1. Constitutes the major nicotine C-oxidase. Acts as a 1,4-cineole 2-exo-monooxygenase. Possesses low phenacetin O-deethylation activity. {ECO:0000269|PubMed:11695850, ECO:0000269|PubMed:16086027, ECO…	PF00067;	cytoplasm [GO:0005737]; cytoplasmic microtubule [GO:0005881]; endoplasmic reticulum membrane [GO:0005789]; intracellular membrane-bounded organelle [GO:0043231]	arachidonic acid epoxygenase activity [GO:0008392]; coumarin 7-hydroxylase activity [GO:0008389]; enzyme binding [GO:0019899]; heme binding [GO:0020037]; iron ion binding [GO:0005506]; oxidoreductase activity, acting on paired donors, with incorporation or reduction of molecular oxygen, reduced flavin or flavoprotein as one donor, and incorporation of one atom of oxygen [GO:0016712]	coumarin catabolic process [GO:0046226]; coumarin metabolic process [GO:0009804]; epoxygenase P450 pathway [GO:0019373]; steroid metabolic process [GO:0008202]; xenobiotic catabolic process [GO:0042178]; xenobiotic metabolic process [GO:0006805]	OG0015203	NP_001335886						OG0013644	NP_001776	FUNCTION: This enzyme scavenges exogenous and endogenous cytidine and 2'-deoxycytidine for UMP synthesis. {ECO:0000269|PubMed:7923172, ECO:0000269|PubMed:9596658}.	PF00383;	cytosol [GO:0005829]; extracellular region [GO:0005576]; ficolin-1-rich granule lumen [GO:1904813]; secretory granule lumen [GO:0034774]; tertiary granule lumen [GO:1904724]	cytidine deaminase activity [GO:0004126]; deoxycytidine deaminase activity [GO:0047844]; identical protein binding [GO:0042802]; nucleoside binding [GO:0001882]; protein homodimerization activity [GO:0042803]; zinc ion binding [GO:0008270]	cell surface receptor signaling pathway [GO:0007166]; cellular response to external biotic stimulus [GO:0071217]; cytidine deamination [GO:0009972]; cytosine metabolic process [GO:0019858]; negative regulation of cell growth [GO:0030308]; negative regulation of nucleotide metabolic process [GO:0045980]; pyrimidine-containing compound salvage [GO:0008655]; response to cycloheximide [GO:0046898]; U…	OG0012470
OG0009236	NP_005383	FUNCTION: Lysine demethylase that demethylates both histones and non-histone proteins (PubMed:20129925, PubMed:21167174, PubMed:21532585). Enzymatically inactive by itself, and becomes active following phosphorylation by PKA: forms a complex with ARID5B and mediates demethylation of methylated ARID5B (PubMed:21532585). Demethylation of ARID5B leads to target the PHF2-ARID5B complex to target prom…	PF17811;PF02373;PF00628;	kinetochore [GO:0000776]; nucleolus [GO:0005730]; nucleoplasm [GO:0005654]; nucleus [GO:0005634]	histone H3K9 demethylase activity [GO:0032454]; histone H4K20 demethylase activity [GO:0035575]; iron ion binding [GO:0005506]; methylated histone binding [GO:0035064]; transcription coactivator activity [GO:0003713]; transcription coregulator activity [GO:0003712]; zinc ion binding [GO:0008270]	liver development [GO:0001889]; negative regulation of rDNA heterochromatin formation [GO:0061188]; protein demethylation [GO:0006482]; regulation of transcription by RNA polymerase II [GO:0006357]; transcription initiation-coupled chromatin remodeling [GO:0045815]	OG0002473	NP_001093095		PF05308;	mitochondrion [GO:0005739]		aerobic respiration [GO:0009060]; mitochondrial fission [GO:0000266]								OG0000620	NP_001231509	FUNCTION: Adapter protein, which is found in various multiprotein chromatin complexes with histone acetyltransferase activity (HAT), which gives a specific tag for epigenetic transcription activation. Component of the NuA4 histone acetyltransferase complex which is responsible for acetylation of nucleosomal histones H4 and H2A. Plays a central role in MYC transcription activation, and also partic…	PF02259;PF00454;PF20175;PF20206;	Golgi apparatus [GO:0005794]; NuA4 histone acetyltransferase complex [GO:0035267]; nucleoplasm [GO:0005654]; nucleosome [GO:0000786]; nucleus [GO:0005634]; SAGA complex [GO:0000124]; Swr1 complex [GO:0000812]; transcription factor TFTC complex [GO:0033276]	transcription coregulator activity [GO:0003712]	chromatin organization [GO:0006325]; DNA repair [GO:0006281]; histone acetylation [GO:0016573]; histone H2A acetylation [GO:0043968]; histone H3 acetylation [GO:0043966]; histone H4 acetylation [GO:0043967]; monoubiquitinated histone deubiquitination [GO:0035521]; monoubiquitinated histone H2A deubiquitination [GO:0035522]; positive regulation of DNA-templated transcription [GO:0045893]; positive…	OG0012956	NP_005266	FUNCTION: Possible regulatory or functional link with the histocompatibility cluster.	PF01926;	extracellular space [GO:0005615]; nucleus [GO:0005634]	GTP binding [GO:0005525]; GTPase activity [GO:0003924]; structural molecule activity [GO:0005198]	DNA damage response [GO:0006974]; signal transduction [GO:0007165]; T cell mediated immunity [GO:0002456]	OG0014354	NP_055489	FUNCTION: Extracts misfolded glycoproteins, but not glycoproteins undergoing productive folding, from the calnexin cycle. It is directly involved in endoplasmic reticulum-associated degradation (ERAD) and targets misfolded glycoproteins for degradation in an N-glycan-independent manner, probably by forming a complex with SEL1L. It has low mannosidase activity, catalyzing mannose trimming from Man…	PF01532;	aggresome [GO:0016235]; endoplasmic reticulum [GO:0005783]; endoplasmic reticulum membrane [GO:0005789]; endoplasmic reticulum quality control compartment [GO:0044322]	calcium ion binding [GO:0005509]; mannosyl-oligosaccharide 1,2-alpha-mannosidase activity [GO:0004571]; misfolded protein binding [GO:0051787]	carbohydrate metabolic process [GO:0005975]; mannose trimming involved in glycoprotein ERAD pathway [GO:1904382]; positive regulation of retrograde protein transport, ER to cytosol [GO:1904154]; protein targeting to ER [GO:0045047]; response to unfolded protein [GO:0006986]; trimming of terminal mannose on C branch [GO:0036510]; ubiquitin-dependent ERAD pathway [GO:0030433]; ubiquitin-dependent g…	OG0003653	NP_001153069		PF00018;PF04366;	ruffle membrane [GO:0032587]	phosphatase binding [GO:0019902]; phosphatidylinositol binding [GO:0035091]	phosphatidylinositol biosynthetic process [GO:0006661]; regulation of ruffle assembly [GO:1900027]	OG0017552
OG0013579	NP_001286	FUNCTION: Receptor for a C-C type chemokine. Binds to MIP-1-alpha, MIP-1-delta, RANTES, and MCP-3 and, less efficiently, to MIP-1-beta or MCP-1 and subsequently transduces a signal by increasing the intracellular calcium ions level. Responsible for affecting stem cell proliferation.	PF00001;	cytoplasm [GO:0005737]; external side of plasma membrane [GO:0009897]; plasma membrane [GO:0005886]	C-C chemokine binding [GO:0019957]; C-C chemokine receptor activity [GO:0016493]; chemokine (C-C motif) ligand 5 binding [GO:0071791]; chemokine (C-C motif) ligand 7 binding [GO:0035717]; chemokine receptor activity [GO:0004950]; phosphatidylinositol phospholipase C activity [GO:0004435]	calcium ion transport [GO:0006816]; cell adhesion [GO:0007155]; cell surface receptor signaling pathway [GO:0007166]; cell-cell signaling [GO:0007267]; chemokine-mediated signaling pathway [GO:0070098]; chemotaxis [GO:0006935]; cytokine-mediated signaling pathway [GO:0019221]; dendritic cell chemotaxis [GO:0002407]; exocytosis [GO:0006887]; G protein-coupled receptor signaling pathway, coupled to…	OG0011790	NP_001339616													OG0008905	NP_001019849		PF13927;PF13855;	cell surface [GO:0009986]; extracellular matrix [GO:0031012]; extracellular space [GO:0005615]; membrane [GO:0016020]		positive regulation of synapse assembly [GO:0051965]	OG0011992	NP_001316633	FUNCTION: Involved in the early processing steps of the pre-rRNA in the maturation pathway leading to the 18S rRNA. {ECO:0000269|PubMed:20038530}.	PF06102;	90S preribosome [GO:0030686]; nucleolus [GO:0005730]; nucleoplasm [GO:0005654]	RNA binding [GO:0003723]	cleavage involved in rRNA processing [GO:0000469]; maturation of SSU-rRNA from tricistronic rRNA transcript (SSU-rRNA, 5.8S rRNA, LSU-rRNA) [GO:0000462]; ribosomal small subunit biogenesis [GO:0042274]; rRNA processing [GO:0006364]	OG0006767	NP_009208	FUNCTION: Component of the exocyst complex involved in the docking of exocytic vesicles with fusion sites on the plasma membrane.	PF06046;	cytosol [GO:0005829]; exocyst [GO:0000145]; Golgi apparatus [GO:0005794]; growth cone [GO:0030426]; midbody [GO:0030496]; perinuclear region of cytoplasm [GO:0048471]; presynaptic membrane [GO:0042734]; secretory granule membrane [GO:0030667]	cadherin binding [GO:0045296]; SNARE binding [GO:0000149]	exocyst localization [GO:0051601]; exocytosis [GO:0006887]; membrane fission [GO:0090148]; mitotic cytokinesis [GO:0000281]; protein transport [GO:0015031]; vesicle docking involved in exocytosis [GO:0006904]; vesicle tethering involved in exocytosis [GO:0090522]	OG0014066	NP_006199	FUNCTION: Nucleotide pyrophosphatase that generates diphosphate (PPi) and functions in bone mineralization and soft tissue calcification by regulating pyrophosphate levels (By similarity). PPi inhibits bone mineralization and soft tissue calcification by binding to nascent hydroxyapatite crystals, thereby preventing further growth of these crystals (PubMed:11004006). Preferentially hydrolyzes ATP…	PF01223;PF01663;PF01033;	basolateral plasma membrane [GO:0016323]; cell surface [GO:0009986]; extracellular space [GO:0005615]; lysosomal membrane [GO:0005765]; membrane [GO:0016020]; plasma membrane [GO:0005886]	3',5'-cyclic-AMP phosphodiesterase activity [GO:0004115]; 3'-phosphoadenosine 5'-phosphosulfate binding [GO:0050656]; ATP binding [GO:0005524]; ATP diphosphatase activity [GO:0047693]; calcium ion binding [GO:0005509]; cyclic-GMP-AMP hydrolase activity [GO:0106177]; dinucleotide phosphatase activity [GO:0004551]; exonuclease activity [GO:0004527]; GTP diphosphatase activity [GO:0036219]; insulin …	3'-phosphoadenosine 5'-phosphosulfate metabolic process [GO:0050427]; ATP metabolic process [GO:0046034]; bone mineralization [GO:0030282]; cellular response to insulin stimulus [GO:0032869]; gene expression [GO:0010467]; generation of precursor metabolites and energy [GO:0006091]; immune response [GO:0006955]; inorganic diphosphate transport [GO:0030505]; intracellular phosphate ion homeostasis …	OG0008332
OG0015837	NP_002766	FUNCTION: Serine protease with a variety of targets, including extracellular matrix proteins such as fibronectin. HTRA1-generated fibronectin fragments further induce synovial cells to up-regulate MMP1 and MMP3 production. May also degrade proteoglycans, such as aggrecan, decorin and fibromodulin. Through cleavage of proteoglycans, may release soluble FGF-glycosaminoglycan complexes that promote …	PF00219;PF07648;PF17820;PF02163;PF13365;	collagen-containing extracellular matrix [GO:0062023]; cytosol [GO:0005829]; extracellular exosome [GO:0070062]; extracellular region [GO:0005576]; extracellular space [GO:0005615]; plasma membrane [GO:0005886]	growth factor binding [GO:0019838]; identical protein binding [GO:0042802]; molecular function activator activity [GO:0140677]; serine-type endopeptidase activity [GO:0004252]; serine-type peptidase activity [GO:0008236]	chorionic trophoblast cell differentiation [GO:0060718]; dentinogenesis [GO:0097187]; negative regulation of BMP signaling pathway [GO:0030514]; negative regulation of defense response to virus [GO:0050687]; negative regulation of transforming growth factor beta receptor signaling pathway [GO:0030512]; placenta development [GO:0001890]; positive regulation of apoptotic process [GO:0043065]; posit…	OG0017552	NP_005277	FUNCTION: Interacts specifically with a number of opioid ligands. Receptor for neuropeptides B and W, which may be involved in neuroendocrine system regulation, food intake and the organization of other signals.	PF00001;	membrane [GO:0016020]; neuron projection [GO:0043005]; plasma membrane [GO:0005886]	G protein-coupled opioid receptor activity [GO:0004985]; G protein-coupled receptor activity [GO:0004930]; neuropeptide receptor activity [GO:0008188]	G protein-coupled receptor signaling pathway [GO:0007186]; neuropeptide signaling pathway [GO:0007218]								OG0006984	NP_001182356	FUNCTION: Necessary for the splicing of pre-mRNA. It is required for formation of the earliest ATP-dependent splicing complex and interacts with spliceosomal components bound to both the 5'- and 3'-splice sites during spliceosome assembly. It also is required for ATP-dependent interactions of both U1 and U2 snRNPs with pre-mRNA. Interacts with other spliceosomal components, via the RS domains, to…	PF00076;	cytosol [GO:0005829]; nuclear speck [GO:0016607]; nucleoplasm [GO:0005654]; nucleus [GO:0005634]	RNA binding [GO:0003723]; transcription corepressor activity [GO:0003714]	mRNA processing [GO:0006397]; mRNA splicing, via spliceosome [GO:0000398]; RNA splicing [GO:0008380]	OG0012988	NP_000106	FUNCTION: Non-specific receptor for endothelin 1, 2, and 3. Mediates its action by association with G proteins that activate a phosphatidylinositol-calcium second messenger system. {ECO:0000269|PubMed:7536888}.	PF00001;	membrane raft [GO:0045121]; nuclear membrane [GO:0031965]; plasma membrane [GO:0005886]	endothelin receptor activity [GO:0004962]; peptide hormone binding [GO:0017046]; type 1 angiotensin receptor binding [GO:0031702]	aging [GO:0007568]; aldosterone metabolic process [GO:0032341]; calcium ion transmembrane transport [GO:0070588]; calcium-mediated signaling [GO:0019722]; canonical Wnt signaling pathway [GO:0060070]; cell surface receptor signaling pathway [GO:0007166]; cellular response to lipopolysaccharide [GO:0071222]; cGMP-mediated signaling [GO:0019934]; endothelin receptor signaling pathway [GO:0086100]; …	OG0013952	NP_001290180		PF14291;	nucleoplasm [GO:0005654]			OG0003966	NP_001259033	FUNCTION: Plasma membrane progesterone (P4) receptor coupled to G proteins (PubMed:23763432, PubMed:23161870). Seems to act through a G(s) mediated pathway (PubMed:23161870). Involved in neurosteroid inhibition of apoptosis (PubMed:23161870). May be involved in regulating rapid P4 signaling in the nervous system (PubMed:23763432). Also binds dehydroepiandrosterone (DHEA), pregnanolone, pregnenolo…	PF03006;	plasma membrane [GO:0005886]	signaling receptor activity [GO:0038023]; steroid binding [GO:0005496]		OG0016259
OG0005756	NP_005874	FUNCTION: Stabilizes microtubules and may regulate actin fiber dynamics through the activation of Rho family GTPases (PubMed:25753423). May also function in Wnt signaling by promoting the rapid degradation of CTNNB1 (PubMed:10021369, PubMed:11691822, PubMed:9823329). {ECO:0000269|PubMed:10021369, ECO:0000269|PubMed:11691822, ECO:0000269|PubMed:25753423, ECO:0000269|PubMed:9823329}.	PF05956;PF16689;PF05923;PF18797;PF00514;PF16629;PF05924;PF11414;	actin filament [GO:0005884]; beta-catenin destruction complex [GO:0030877]; catenin complex [GO:0016342]; cytoplasm [GO:0005737]; cytosol [GO:0005829]; Golgi apparatus [GO:0005794]; intercellular bridge [GO:0045171]; lamellipodium membrane [GO:0031258]; microtubule [GO:0005874]; microtubule cytoskeleton [GO:0015630]; midbody [GO:0030496]; perinuclear region of cytoplasm [GO:0048471]; postsynapse …	beta-catenin binding [GO:0008013]; gamma-catenin binding [GO:0045295]; microtubule binding [GO:0008017]	activation of GTPase activity [GO:0090630]; cell fate specification [GO:0001708]; cell migration [GO:0016477]; microtubule cytoskeleton organization [GO:0000226]; negative regulation of canonical Wnt signaling pathway [GO:0090090]; negative regulation of microtubule depolymerization [GO:0007026]; nervous system development [GO:0007399]; pattern specification process [GO:0007389]; positive regulat…	OG0010573	NP_001335159	FUNCTION: Odorant receptor. {ECO:0000305|PubMed:14983052}.	PF13853;	plasma membrane [GO:0005886]	G protein-coupled receptor activity [GO:0004930]; odorant binding [GO:0005549]; olfactory receptor activity [GO:0004984]	G protein-coupled receptor signaling pathway [GO:0007186]; sensory perception of smell [GO:0007608]								OG0006157	NP_001189418	FUNCTION: Accepts ubiquitin from the E1 complex and catalyzes its covalent attachment to other proteins (PubMed:20061386). In vitro catalyzes 'Lys-48'-linked polyubiquitination (PubMed:20061386). Involved in endoplasmic reticulum-associated degradation (ERAD) (PubMed:22607976). Required for sterol-induced ubiquitination of 3-hydroxy-3-methylglutaryl coenzyme A reductase and its subsequent proteas…	PF00179;	cytosol [GO:0005829]; endoplasmic reticulum [GO:0005783]; lipid droplet [GO:0005811]	ATP binding [GO:0005524]; identical protein binding [GO:0042802]; ubiquitin conjugating enzyme activity [GO:0061631]; ubiquitin-protein transferase activity [GO:0004842]	cellular response to interferon-beta [GO:0035458]; negative regulation of retrograde protein transport, ER to cytosol [GO:1904153]; protein K48-linked ubiquitination [GO:0070936]; ubiquitin-dependent ERAD pathway [GO:0030433]; ubiquitin-dependent protein catabolic process [GO:0006511]	OG0012481	NP_056167	FUNCTION: Catalyzes the reaction that attaches fucose through an O-glycosidic linkage to a conserved serine or threonine residue found in the consensus sequence C2-X(4,5)-[S/T]-C3 of EGF domains, where C2 and C3 are the second and third conserved cysteines. Specifically uses GDP-fucose as donor substrate and proper disulfide pairing of the substrate EGF domains is required for fucose transfer. Pl…	PF10250;	endoplasmic reticulum [GO:0005783]; membrane [GO:0016020]	fucosyltransferase activity [GO:0008417]; peptide-O-fucosyltransferase activity [GO:0046922]	angiogenesis [GO:0001525]; fucose metabolic process [GO:0006004]; heart development [GO:0007507]; nervous system development [GO:0007399]; Notch signaling pathway [GO:0007219]; O-glycan processing [GO:0016266]; protein O-linked fucosylation [GO:0036066]; protein O-linked glycosylation [GO:0006493]; regulation of DNA-templated transcription [GO:0006355]; regulation of Notch signaling pathway [GO:0…	OG0016365	NP_055796	FUNCTION: Muscle contraction. {ECO:0000250}.	PF00063;PF02736;PF01576;	cytoplasm [GO:0005737]; cytosol [GO:0005829]; intracellular membrane-bounded organelle [GO:0043231]; myofibril [GO:0030016]; myosin filament [GO:0032982]; myosin II complex [GO:0016460]	actin filament binding [GO:0051015]; ATP binding [GO:0005524]; calmodulin binding [GO:0005516]; microfilament motor activity [GO:0000146]		OG0015643	NP_008818	FUNCTION: Zinc-finger RNA-binding protein that destabilizes several cytoplasmic AU-rich element (ARE)-containing mRNA transcripts by promoting their poly(A) tail removal or deadenylation, and hence provide a mechanism for attenuating protein synthesis (PubMed:25106868, PubMed:14981510, PubMed:34611029). Acts as a 3'-untranslated region (UTR) ARE mRNA-binding adapter protein to communicate signali…	PF04553;PF00642;	cytoplasm [GO:0005737]; nucleus [GO:0005634]; ribonucleoprotein complex [GO:1990904]	metal ion binding [GO:0046872]; mRNA 3'-UTR AU-rich region binding [GO:0035925]; RNA binding [GO:0003723]	3'-UTR-mediated mRNA destabilization [GO:0061158]; cellular response to epidermal growth factor stimulus [GO:0071364]; cellular response to fibroblast growth factor stimulus [GO:0044344]; cellular response to glucocorticoid stimulus [GO:0071385]; cellular response to granulocyte macrophage colony-stimulating factor stimulus [GO:0097011]; cellular response to transforming growth factor beta stimul…	OG0011703
OG0002720	NP_065202	FUNCTION: This protein is the basis of the ABO blood group system. The histo-blood group ABO involves three carbohydrate antigens: A, B, and H. A, B, and AB individuals express a glycosyltransferase activity that converts the H antigen to the A antigen (by addition of UDP-GalNAc) or to the B antigen (by addition of UDP-Gal), whereas O individuals lack such activity.	PF03414;	extracellular region [GO:0005576]; Golgi apparatus [GO:0005794]; Golgi cisterna membrane [GO:0032580]; Golgi membrane [GO:0000139]; vesicle [GO:0031982]	antigen binding [GO:0003823]; fucosylgalactoside 3-alpha-galactosyltransferase activity [GO:0004381]; glycoprotein-fucosylgalactoside alpha-N-acetylgalactosaminyltransferase activity [GO:0004380]; manganese ion binding [GO:0030145]; nucleotide binding [GO:0000166]	carbohydrate metabolic process [GO:0005975]; lipid glycosylation [GO:0030259]; protein glycosylation [GO:0006486]	OG0016690	NP_001304730		PF15761;	cytosol [GO:0005829]; nucleolus [GO:0005730]; nucleoplasm [GO:0005654]; nucleus [GO:0005634]; plasma membrane [GO:0005886]										OG0002474	NP_001103159	FUNCTION: May be involved in transcriptional regulation.	PF01352;PF00096;	nucleus [GO:0005634]	identical protein binding [GO:0042802]; metal ion binding [GO:0046872]; RNA polymerase II cis-regulatory region sequence-specific DNA binding [GO:0000978]; sequence-specific double-stranded DNA binding [GO:1990837]	regulation of DNA-templated transcription [GO:0006355]	OG0005794	XP_005251765	FUNCTION: Catalyzes the reversible transfer of acyl groups from carnitine to coenzyme A (CoA) and regulates the acyl-CoA/CoA ratio. Also plays a crucial role in the transport of fatty acids for beta-oxidation (PubMed:15099582, PubMed:29395073). Responsible for the synthesis of short- and branched-chain acylcarnitines (PubMed:23485643). Active towards some branched-chain amino acid oxidation pathw…	PF00755;	cytosol [GO:0005829]; endoplasmic reticulum [GO:0005783]; mitochondrial inner membrane [GO:0005743]; mitochondrion [GO:0005739]; peroxisomal matrix [GO:0005782]; peroxisome [GO:0005777]	acyl-CoA oxidase activity [GO:0003997]; carnitine O-acetyltransferase activity [GO:0004092]; carnitine O-octanoyltransferase activity [GO:0008458]	carnitine metabolic process, CoA-linked [GO:0019254]; fatty acid beta-oxidation using acyl-CoA oxidase [GO:0033540]; medium-chain fatty acid metabolic process [GO:0051791]; short-chain fatty acid metabolic process [GO:0046459]	OG0012801	NP_001355094						OG0012692	NP_002145		PF00012;	cytosol [GO:0005829]; extracellular exosome [GO:0070062]; mitochondrion [GO:0005739]; nucleus [GO:0005634]	ATP binding [GO:0005524]; ATP-dependent protein folding chaperone [GO:0140662]	chaperone-mediated protein complex assembly [GO:0051131]; protein folding [GO:0006457]; protein insertion into mitochondrial outer membrane [GO:0045040]; response to unfolded protein [GO:0006986]	OG0016718
OG0017098	NP_001010893		PF01758;	membrane [GO:0016020]	bile acid:sodium symporter activity [GO:0008508]	bile acid and bile salt transport [GO:0015721]	OG0006732	NP_001120959	FUNCTION: Muscle-specific filamin, which plays a central role in sarcomere assembly and organization (PubMed:34405687). Critical for normal myogenesis, it probably functions as a large actin-cross-linking protein with structural functions at the Z lines in muscle cells. May be involved in reorganizing the actin cytoskeleton in response to signaling events (By similarity). {ECO:0000250|UniProtKB:Q…	PF00307;PF00630;	costamere [GO:0043034]; cytoplasm [GO:0005737]; cytoskeleton [GO:0005856]; cytosol [GO:0005829]; focal adhesion [GO:0005925]; intercellular bridge [GO:0045171]; plasma membrane [GO:0005886]; sarcolemma [GO:0042383]; Z disc [GO:0030018]	actin filament binding [GO:0051015]; ankyrin binding [GO:0030506]; cytoskeletal protein binding [GO:0008092]; identical protein binding [GO:0042802]	sarcomere organization [GO:0045214]								OG0015257	NP_945352		PF10631;	extracellular exosome [GO:0070062]	identical protein binding [GO:0042802]		OG0014675	NP_000145	FUNCTION: Catalyzes the transfer of a phosphate from ATP to alpha-D-galactose and participates in the first committed step in the catabolism of galactose. {ECO:0000269|PubMed:12694189, ECO:0000269|PubMed:7542884}.	PF10509;PF08544;PF00288;	cytoplasm [GO:0005737]; cytosol [GO:0005829]; extracellular exosome [GO:0070062]; membrane [GO:0016020]	ATP binding [GO:0005524]; galactokinase activity [GO:0004335]; galactose binding [GO:0005534]	galactitol metabolic process [GO:0019402]; galactose catabolic process [GO:0019388]; galactose catabolic process via UDP-galactose [GO:0033499]; galactose metabolic process [GO:0006012]; glycolytic process from galactose [GO:0061623]	OG0005064	NP_008892	FUNCTION: May be involved in transcriptional regulation.	PF01352;PF00096;	nucleus [GO:0005634]	DNA binding [GO:0003677]; DNA-binding transcription repressor activity, RNA polymerase II-specific [GO:0001227]; metal ion binding [GO:0046872]	negative regulation of transcription by RNA polymerase II [GO:0000122]	OG0015336	NP_001004329		PF00046;	chromatin [GO:0000785]; nucleus [GO:0005634]	DNA binding [GO:0003677]; DNA-binding transcription factor activity, RNA polymerase II-specific [GO:0000981]	regulation of transcription by RNA polymerase II [GO:0006357]	OG0011527
OG0012237	NP_006139	FUNCTION: Plays an important role in the regulation of dynamic actin-based, cytoskeletal activities. Agonist-dependent changes in LASP1 phosphorylation may also serve to regulate actin-associated ion transport activities, not only in the parietal cell but also in certain other F-actin-rich secretory epithelial cell types (By similarity). {ECO:0000250}.	PF00412;PF00880;PF14604;	cortical actin cytoskeleton [GO:0030864]; cytoplasm [GO:0005737]; focal adhesion [GO:0005925]	actin filament binding [GO:0051015]; cadherin binding [GO:0045296]; metal ion binding [GO:0046872]; monoatomic ion transmembrane transporter activity [GO:0015075]	monoatomic ion transport [GO:0006811]	OG0014269	NP_055086	FUNCTION: May regulate secretion and presynaptic differentiation through inhibition of the activity of N-type voltage-gated calcium channel (PubMed:12783849). May activate the MAP kinase JNK (PubMed:15123616). Plays a role in neurite outgrowth (By similarity). During dendritic spine formation can bidirectionally induce pre- and post-synaptic differentiation of neurons by trans-synaptically bindin…	PF00047;PF18452;PF01582;	axon [GO:0030424]; cell surface [GO:0009986]; cytoplasm [GO:0005737]; dendrite [GO:0030425]; glutamatergic synapse [GO:0098978]; plasma membrane [GO:0005886]; postsynaptic membrane [GO:0045211]	NAD(P)+ nucleosidase activity [GO:0050135]; NAD+ nucleotidase, cyclic ADP-ribose generating [GO:0061809]; signaling receptor binding [GO:0005102]	heterophilic cell-cell adhesion via plasma membrane cell adhesion molecules [GO:0007157]; negative regulation of exocytosis [GO:0045920]; neuron differentiation [GO:0030182]; positive regulation of dendrite morphogenesis [GO:0050775]; positive regulation of synapse assembly [GO:0051965]; presynaptic membrane assembly [GO:0097105]; regulation of neuron projection development [GO:0010975]; regulati…								OG0013455	NP_001258836	FUNCTION: Plays an important role in sperm motility and male fertility (By similarity). Required for sperm midpiece flexibility and for the localization of sperm calcineurin to the mitochondria (By similarity). Promotes mitophagy as well as acts as an autophagy mediator in male germline cells (By similarity). Links damaged mitochondria to autophagosomes via its binding to the outer mitochondrial …	PF15382;	cytoplasm [GO:0005737]; cytosol [GO:0005829]; mitochondrion [GO:0005739]; nucleus [GO:0005634]; sperm midpiece [GO:0097225]; sperm mitochondrial sheath [GO:0097226]		mitophagy [GO:0000423]	OG0009414	NP_004943	FUNCTION: Cell surface GPI-bound ligand for Eph receptors, a family of receptor tyrosine kinases which are crucial for migration, repulsion and adhesion during neuronal, vascular and epithelial development. Binds promiscuously Eph receptors residing on adjacent cells, leading to contact-dependent bidirectional signaling into neighboring cells. The signaling pathway downstream of the receptor is r…	PF00812;	plasma membrane [GO:0005886]	ephrin receptor binding [GO:0046875]; transmembrane-ephrin receptor activity [GO:0005005]	axon guidance [GO:0007411]; cell-cell signaling [GO:0007267]; ephrin receptor signaling pathway [GO:0048013]; negative regulation of angiogenesis [GO:0016525]; positive regulation of aspartic-type endopeptidase activity involved in amyloid precursor protein catabolic process [GO:1902961]; regulation of neuron differentiation [GO:0045664]	OG0002094	NP_001257981	FUNCTION: Cell surface receptor that binds to the chondroitin sulfate moiety of glycosaminoglycan chains and promotes cell attachment. Promotes granulocyte chemotaxis, degranulation and adhesion. In macrophages, promotes the release of inflammatory cytokines, including IL8 and TNF. Signals probably through G-proteins. Is a regulator of mast cell degranulation (PubMed:26841242). {ECO:0000269|PubMe…	PF00002;PF07645;PF01825;	leading edge membrane [GO:0031256]; membrane [GO:0016020]; plasma membrane [GO:0005886]; ruffle membrane [GO:0032587]	calcium ion binding [GO:0005509]; chondroitin sulfate binding [GO:0035374]; G protein-coupled receptor activity [GO:0004930]	adenylate cyclase-activating G protein-coupled receptor signaling pathway [GO:0007189]; cell adhesion [GO:0007155]; cell migration [GO:0016477]; cell surface receptor signaling pathway [GO:0007166]; G protein-coupled receptor signaling pathway [GO:0007186]; granulocyte chemotaxis [GO:0071621]; inflammatory response [GO:0006954]; regulation of mast cell degranulation [GO:0043304]	OG0008744	NP_001156787	FUNCTION: Substrate-recognition component of the SCF(FBXL17) E3 ubiquitin ligase complex, a key component of a quality control pathway required to ensure functional dimerization of BTB domain-containing proteins (dimerization quality control, DQC) (PubMed:30190310). FBXL17 specifically recognizes and binds a conserved degron of non-consecutive residues present at the interface of BTB dimers of ab…	PF12937;PF13516;	cytoplasm [GO:0005737]; cytosol [GO:0005829]; nucleoplasm [GO:0005654]; nucleus [GO:0005634]; SCF ubiquitin ligase complex [GO:0019005]		entrainment of circadian clock by photoperiod [GO:0043153]; nervous system development [GO:0007399]; neural crest cell differentiation [GO:0014033]; proteasome-mediated ubiquitin-dependent protein catabolic process [GO:0043161]; protein polyubiquitination [GO:0000209]; protein quality control for misfolded or incompletely synthesized proteins [GO:0006515]; protein ubiquitination [GO:0016567]; reg…	OG0003757
OG0012448	NP_001035190	FUNCTION: Plays a role in the recycling mechanism in neurons of multiple receptors, including AMPAR, APP and L1CAM and acts at the level of early endosomes to promote sorting of receptors toward a recycling pathway. Regulates sorting and recycling of GRIA2 through interaction with GRIP1 and then contributes to the regulation of synaptic transmission and plasticity by affecting the recycling and t…	PF06387;	cytoplasm [GO:0005737]; dendrite [GO:0030425]; early endosome membrane [GO:0031901]; endoplasmic reticulum [GO:0005783]; endoplasmic reticulum membrane [GO:0005789]; endosome [GO:0005768]; glutamatergic synapse [GO:0098978]; Golgi cisterna membrane [GO:0032580]; late endosome [GO:0005770]; lateral plasma membrane [GO:0016328]; lysosomal lumen [GO:0043202]; multivesicular body membrane [GO:0032585…	clathrin light chain binding [GO:0032051]; ionotropic glutamate receptor binding [GO:0035255]	amyloid precursor protein metabolic process [GO:0042982]; apoptotic process [GO:0006915]; clathrin coat assembly [GO:0048268]; dopamine receptor signaling pathway [GO:0007212]; endosomal transport [GO:0016197]; neurotransmitter receptor cycle [GO:0099627]; neurotransmitter receptor transport, endosome to postsynaptic membrane [GO:0098887]; positive regulation of receptor recycling [GO:0001921]; p…	OG0007518	NP_001008396	FUNCTION: As part of the Ragulator complex it is involved in amino acid sensing and activation of mTORC1, a signaling complex promoting cell growth in response to growth factors, energy levels, and amino acids. Activated by amino acids through a mechanism involving the lysosomal V-ATPase, the Ragulator functions as a guanine nucleotide exchange factor activating the small GTPases Rag. Activated R…		intracellular membrane-bounded organelle [GO:0043231]; late endosome membrane [GO:0031902]; lysosomal membrane [GO:0005765]; lysosome [GO:0005764]; Ragulator complex [GO:0071986]		cellular response to amino acid stimulus [GO:0071230]; positive regulation of TOR signaling [GO:0032008]; protein localization to lysosome [GO:0061462]; regulation of cell size [GO:0008361]; TORC1 signaling [GO:0038202]								OG0001835	NP_056171	FUNCTION: Scaffold protein involved in different aspects of polarized cell differentiation regulating epithelial and neuronal morphogenesis and T-cell polarization (PubMed:15182672, PubMed:16344308, PubMed:19041750, PubMed:18716323, PubMed:18641685, PubMed:16965391, PubMed:27380321). Via its interaction with CRTAM, required for the late phase polarization of a subset of CD4+ T-cells, which in tur…	PF13855;PF00595;	adherens junction [GO:0005912]; basolateral plasma membrane [GO:0016323]; cell junction [GO:0030054]; cell-cell contact zone [GO:0044291]; cell-cell junction [GO:0005911]; extracellular exosome [GO:0070062]; extrinsic component of postsynaptic density membrane [GO:0099147]; glutamatergic synapse [GO:0098978]; immunological synapse [GO:0001772]; lamellipodium [GO:0030027]; myelin sheath abaxonal r…	cadherin binding [GO:0045296]; signaling adaptor activity [GO:0035591]	activation of GTPase activity [GO:0090630]; apoptotic process involved in morphogenesis [GO:0060561]; astrocyte cell migration [GO:0043615]; auditory receptor cell stereocilium organization [GO:0060088]; cell migration [GO:0016477]; cell population proliferation [GO:0008283]; cell-cell adhesion [GO:0098609]; cochlear nucleus development [GO:0021747]; establishment of apical/basal cell polarity [G…	OG0014925	NP_002429	FUNCTION: Mediates the endocytosis of glycoproteins by macrophages. Binds both sulfated and non-sulfated polysaccharide chains.; FUNCTION: (Microbial infection) Acts as phagocytic receptor for bacteria, fungi and other pathogens.; FUNCTION: (Microbial infection) Acts as a receptor for Dengue virus envelope protein E. {ECO:0000269|PubMed:18266465}.; FUNCTION: (Microbial infection) Interacts with H…	PF00040;PF00059;PF00652;	cell surface [GO:0009986]; endosome membrane [GO:0010008]; plasma membrane [GO:0005886]	cargo receptor activity [GO:0038024]; mannose binding [GO:0005537]; signaling receptor activity [GO:0038023]; transmembrane signaling receptor activity [GO:0004888]; virus receptor activity [GO:0001618]	cellular response to interleukin-4 [GO:0071353]; cellular response to lipopolysaccharide [GO:0071222]; cellular response to type II interferon [GO:0071346]; receptor-mediated endocytosis [GO:0006898]	OG0016580	NP_997720			extracellular space [GO:0005615]			OG0008222	NP_060037	FUNCTION: Converts endogenous N-acetylglucosamine (GlcNAc), a major component of complex carbohydrates, from lysosomal degradation or nutritional sources into GlcNAc 6-phosphate (PubMed:22692205). Involved in the N-glycolylneuraminic acid (Neu5Gc) degradation pathway: although human is not able to catalyze formation of Neu5Gc due to the inactive CMAHP enzyme, Neu5Gc is present in food and must be…	PF01869;	cytosol [GO:0005829]; extracellular exosome [GO:0070062]	ATP binding [GO:0005524]; N-acetylglucosamine kinase activity [GO:0045127]	N-acetylglucosamine metabolic process [GO:0006044]; N-acetylmannosamine metabolic process [GO:0006051]; N-acetylneuraminate catabolic process [GO:0019262]	OG0011352
OG0014217#	XP_020934406						OG0016873	NP_001005490	FUNCTION: Odorant receptor. {ECO:0000305}.	PF13853;	plasma membrane [GO:0005886]	G protein-coupled receptor activity [GO:0004930]; olfactory receptor activity [GO:0004984]									OG0008598	NP_036588	FUNCTION: Mitochondrial intermembrane chaperone that participates in the import and insertion of multi-pass transmembrane proteins into the mitochondrial inner membrane. May also be required for the transfer of beta-barrel precursors from the TOM complex to the sorting and assembly machinery (SAM complex) of the outer membrane. Acts as a chaperone-like protein that protects the hydrophobic precur…	PF02953;	mitochondrial inner membrane [GO:0005743]; mitochondrial intermembrane space [GO:0005758]; mitochondrial intermembrane space protein transporter complex [GO:0042719]; mitochondrion [GO:0005739]; TIM22 mitochondrial import inner membrane insertion complex [GO:0042721]; TIM23 mitochondrial import inner membrane translocase complex [GO:0005744]	membrane insertase activity [GO:0032977]; protein homodimerization activity [GO:0042803]; protein-folding chaperone binding [GO:0051087]; zinc ion binding [GO:0008270]	protein insertion into mitochondrial inner membrane [GO:0045039]; protein targeting to mitochondrion [GO:0006626]; sensory perception of sound [GO:0007605]	OG0004281	NP_055138	FUNCTION: Transcriptional regulator that plays a role in many biological processes such as embryogenesis, senescence, T-cell development or neurogenesis (PubMed:10713105, PubMed:25755280, PubMed:31875552). Interacts with the TP53 protein to control genes that are important in proliferation and in the DNA-damage response. Mechanistically, the interaction inhibits the DNA binding and transcriptiona…	PF00651;PF00096;PF13894;PF13912;PF16637;	male germ cell nucleus [GO:0001673]; nucleoplasm [GO:0005654]; nucleus [GO:0005634]	chromatin binding [GO:0003682]; DNA binding [GO:0003677]; metal ion binding [GO:0046872]; RNA polymerase II cis-regulatory region sequence-specific DNA binding [GO:0000978]; ubiquitin protein ligase binding [GO:0031625]	male gonad development [GO:0008584]; negative regulation of DNA-templated transcription [GO:0045892]; negative regulation of endothelial cell migration [GO:0010596]; negative regulation of transcription by RNA polymerase II [GO:0000122]; positive regulation of DNA-templated transcription [GO:0045893]; regulation of cytokine production [GO:0001817]; regulation of DNA-templated transcription [GO:00…	OG0001635	NP_001093154		PF15549;	membrane [GO:0016020]; nuclear envelope [GO:0005635]	methylated histone binding [GO:0035064]		OG0008697	NP_071337	FUNCTION: Potassium channel displaying weak inward rectification in symmetrical K(+) solution. {ECO:0000250}.	PF07885;	plasma membrane [GO:0005886]	potassium ion leak channel activity [GO:0022841]; voltage-gated monoatomic ion channel activity [GO:0005244]	potassium ion transmembrane transport [GO:0071805]; regulation of monoatomic ion transmembrane transport [GO:0034765]; stabilization of membrane potential [GO:0030322]	OG0015938
OG0009757	NP_065858	FUNCTION: May be involved in transcriptional regulation.	PF00096;PF13465;	nucleus [GO:0005634]	DNA-binding transcription activator activity, RNA polymerase II-specific [GO:0001228]; metal ion binding [GO:0046872]; RNA polymerase II cis-regulatory region sequence-specific DNA binding [GO:0000978]		OG0010109	NP_443076	FUNCTION: Acts as one of several non-catalytic accessory components of the cytoplasmic dynein 2 complex (dynein-2 complex), a motor protein complex that drives the movement of cargos along microtubules within cilia and flagella in concert with the intraflagellar transport (IFT) system (PubMed:25205765, PubMed:29742051). DYNC2I2 plays a major role in retrograde ciliary protein trafficking and in c…	PF00400;	axoneme [GO:0005930]; centriole [GO:0005814]; centrosome [GO:0005813]; ciliary basal body [GO:0036064]; ciliary plasm [GO:0097014]; ciliary tip [GO:0097542]; cilium [GO:0005929]; cytoplasm [GO:0005737]; cytoplasmic dynein complex [GO:0005868]; cytosol [GO:0005829]; filopodium [GO:0030175]	dynein heavy chain binding [GO:0045504]; dynein light chain binding [GO:0045503]	cilium assembly [GO:0060271]; intraciliary retrograde transport [GO:0035721]; intraciliary transport [GO:0042073]								OG0008919	NP_001186699	FUNCTION: Probably plays a role in the development of the brain and the sense organs. Can bind to the BCD target sequence (BTS): 5'-TCTAATCCC-3'.	PF00046;PF03529;	chromatin [GO:0000785]; nucleus [GO:0005634]	DNA-binding transcription activator activity, RNA polymerase II-specific [GO:0001228]; DNA-binding transcription factor activity, RNA polymerase II-specific [GO:0000981]; RNA polymerase II cis-regulatory region sequence-specific DNA binding [GO:0000978]; sequence-specific double-stranded DNA binding [GO:1990837]	anterior/posterior pattern specification [GO:0009952]; diencephalon morphogenesis [GO:0048852]; inner ear morphogenesis [GO:0042472]; metencephalon development [GO:0022037]; midbrain development [GO:0030901]; positive regulation of transcription by RNA polymerase II [GO:0045944]; regulation of transcription by RNA polymerase II [GO:0006357]	OG0000029	NP_001129131	FUNCTION: Cell surface protein involved in cell-cell-interactions, exocytosis of secretory granules and regulation of signal transmission. Function is isoform-specific. Alpha-type isoforms have a long N-terminus with six laminin G-like domains and play an important role in synaptic signal transmission. Alpha-type isoforms play a role in the regulation of calcium channel activity and Ca(2+)-trigge…	PF00008;PF02210;	cell projection [GO:0042995]; cell surface [GO:0009986]; endoplasmic reticulum [GO:0005783]; neuronal cell body [GO:0043025]; nuclear membrane [GO:0031965]; nucleolus [GO:0005730]; plasma membrane [GO:0005886]; presynaptic membrane [GO:0042734]; vesicle [GO:0031982]	acetylcholine receptor binding [GO:0033130]; calcium channel regulator activity [GO:0005246]; calcium ion binding [GO:0005509]; cell adhesion molecule binding [GO:0050839]; neuroligin family protein binding [GO:0097109]; signaling receptor activity [GO:0038023]	adult behavior [GO:0030534]; axon guidance [GO:0007411]; chemical synaptic transmission [GO:0007268]; gephyrin clustering involved in postsynaptic density assembly [GO:0097116]; learning [GO:0007612]; neuroligin clustering involved in postsynaptic membrane assembly [GO:0097118]; neuromuscular process controlling balance [GO:0050885]; neuron cell-cell adhesion [GO:0007158]; neurotransmitter secret…	OG0016423	NP_004479	FUNCTION: The GPIb-V-IX complex functions as the vWF receptor and mediates vWF-dependent platelet adhesion to blood vessels. The adhesion of platelets to injured vascular surfaces in the arterial circulation is a critical initiating event in hemostasis.	PF13855;	extracellular exosome [GO:0070062]; glycoprotein Ib-IX-V complex [GO:1990779]; plasma membrane [GO:0005886]		blood coagulation [GO:0007596]; blood coagulation, intrinsic pathway [GO:0007597]; cell adhesion [GO:0007155]; megakaryocyte development [GO:0035855]; positive regulation of platelet activation [GO:0010572]; release of sequestered calcium ion into cytosol [GO:0051209]	OG0012613	NP_003469	FUNCTION: Core component of multiple SCF-like ECS (Elongin-Cullin 2/5-SOCS-box protein) E3 ubiquitin-protein ligase complexes, which mediate the ubiquitination and subsequent proteasomal degradation of target proteins (PubMed:11384984, PubMed:15601820). As a scaffold protein may contribute to catalysis through positioning of the substrate and the ubiquitin-conjugating enzyme (PubMed:11384984, Pub…	PF00888;PF10557;	Cul5-RING ubiquitin ligase complex [GO:0031466]; cytosol [GO:0005829]; nucleus [GO:0005634]; SCF ubiquitin ligase complex [GO:0019005]; site of DNA damage [GO:0090734]	calcium channel activity [GO:0005262]; protein-macromolecule adaptor activity [GO:0030674]; signaling receptor activity [GO:0038023]; ubiquitin protein ligase binding [GO:0031625]; ubiquitin-protein transferase activity [GO:0004842]	ERBB2 signaling pathway [GO:0038128]; G1/S transition of mitotic cell cycle [GO:0000082]; intrinsic apoptotic signaling pathway [GO:0097193]; protein ubiquitination [GO:0016567]; SCF-dependent proteasomal ubiquitin-dependent protein catabolic process [GO:0031146]	OG0005265
OG0016788	NP_055180	FUNCTION: Displays temperature-dependent chaperone activity.	PF00011;	cytoplasm [GO:0005737]; cytosol [GO:0005829]; nucleoplasm [GO:0005654]; nucleus [GO:0005634]; protein folding chaperone complex [GO:0101031]	identical protein binding [GO:0042802]; protein homodimerization activity [GO:0042803]	cellular response to unfolded protein [GO:0034620]; positive regulation of aggrephagy [GO:1905337]	OG0007097	NP_001009939	FUNCTION: Filament-forming cytoskeletal GTPase (By similarity). May play a role in cytokinesis (Potential). May play a role in platelet secretion (By similarity). {ECO:0000250, ECO:0000305}.	PF00735;	cell division site [GO:0032153]; microtubule cytoskeleton [GO:0015630]; plasma membrane [GO:0005886]; septin complex [GO:0031105]; septin ring [GO:0005940]; synaptic vesicle [GO:0008021]	GTP binding [GO:0005525]; GTPase activity [GO:0003924]; identical protein binding [GO:0042802]; molecular adaptor activity [GO:0060090]; structural molecule activity [GO:0005198]	adult behavior [GO:0030534]; cytoskeleton-dependent cytokinesis [GO:0061640]; regulation of exocytosis [GO:0017157]; regulation of synaptic vesicle exocytosis [GO:2000300]; social behavior [GO:0035176]; synaptic vesicle targeting [GO:0016080]								OG0015026	NP_055388	FUNCTION: Intracellular orphan receptor that binds numerous drugs and which is highly expressed in various proliferating cancer cells (PubMed:28559337). Corresponds to the sigma-2 receptor, which is thought to play important role in regulating cell survival, morphology and differentiation (PubMed:23922215, PubMed:25620095). Under investigation for its potential diagnostic and therapeutic uses (Pu…	PF05241;	endoplasmic reticulum [GO:0005783]; lysosome [GO:0005764]; nuclear membrane [GO:0031965]; plasma membrane [GO:0005886]; rough endoplasmic reticulum [GO:0005791]; rough endoplasmic reticulum membrane [GO:0030867]		cholesterol homeostasis [GO:0042632]; regulation of cell growth [GO:0001558]	OG0011738	NP_001098549		PF15336;				OG0003695	NP_001265288	FUNCTION: Negative regulator of hematopoietic progenitor cell proliferation, survival and migration. Critical regulator of thymocyte development and T-cell antigen receptor (TCR) signaling by mediating recruitment and activation of ZAP70. Required for phosphorylation of CD3Z, membrane translocation of ZAP70 and subsequent activation of the ZAP70-mediated pathways. Essential for efficient beta-sel…	PF00071;	cytoplasm [GO:0005737]; immunological synapse [GO:0001772]; plasma membrane [GO:0005886]	GTP binding [GO:0005525]; GTPase activity [GO:0003924]; GTPase inhibitor activity [GO:0005095]; kinase inhibitor activity [GO:0019210]; small GTPase binding [GO:0031267]	actin cytoskeleton organization [GO:0030036]; cell migration [GO:0016477]; mast cell activation [GO:0045576]; negative regulation of I-kappaB kinase/NF-kappaB signaling [GO:0043124]; positive regulation of T cell differentiation [GO:0045582]; regulation of DNA-templated transcription [GO:0006355]; small GTPase mediated signal transduction [GO:0007264]; T cell differentiation [GO:0030217]	OG0015694	NP_003746	FUNCTION: RNA-binding component of the eukaryotic translation initiation factor 3 (eIF-3) complex, which is required for several steps in the initiation of protein synthesis (PubMed:17581632, PubMed:25849773, PubMed:27462815). The eIF-3 complex associates with the 40S ribosome and facilitates the recruitment of eIF-1, eIF-1A, eIF-2:GTP:methionyl-tRNAi and eIF-5 to form the 43S pre-initiation comp…	PF12353;PF00076;	cytoplasm [GO:0005737]; cytosol [GO:0005829]; eukaryotic 43S preinitiation complex [GO:0016282]; eukaryotic 48S preinitiation complex [GO:0033290]; eukaryotic translation initiation factor 3 complex [GO:0005852]; perinuclear region of cytoplasm [GO:0048471]	RNA binding [GO:0003723]; translation initiation factor activity [GO:0003743]	formation of cytoplasmic translation initiation complex [GO:0001732]; translational initiation [GO:0006413]; viral translational termination-reinitiation [GO:0075525]	OG0013543
OG0008932	NP_001180557			membrane [GO:0016020]			OG0015715	NP_004833	FUNCTION: Targets the cAMP-dependent protein kinase (PKA) to the plasma membrane, and permits functional coupling to the L-type calcium channel. The membrane-associated form reduces epithelial sodium channel (ENaC) activity, whereas the free cytoplasmic form may negatively regulate ENaC channel feedback inhibition by intracellular sodium. {ECO:0000269|PubMed:10613906, ECO:0000269|PubMed:17244820,…	PF10470;	apical plasma membrane [GO:0016324]; lateral plasma membrane [GO:0016328]; plasma membrane [GO:0005886]	protein kinase A binding [GO:0051018]	action potential [GO:0001508]; cellular response to cAMP [GO:0071320]; intracellular signal transduction [GO:0035556]; monoatomic ion transport [GO:0006811]; positive regulation of delayed rectifier potassium channel activity [GO:1902261]; positive regulation of potassium ion transmembrane transport [GO:1901381]; protein localization [GO:0008104]; regulation of membrane repolarization [GO:0060306]								OG0011114	NP_001656	FUNCTION: Required for the formation of membrane ruffles during macropinocytosis. Plays a role in cell migration and is required for the formation of cup-like structures during trans-endothelial migration of leukocytes. In case of Salmonella enterica infection, activated by SopB and ARHGEF26/SGEF, which induces cytoskeleton rearrangements and promotes bacterial entry. {ECO:0000269|PubMed:15133129…	PF00071;	cell cortex [GO:0005938]; cell projection [GO:0042995]; cytoplasmic vesicle [GO:0031410]; cytoskeleton [GO:0005856]; cytosol [GO:0005829]; endoplasmic reticulum membrane [GO:0005789]; extracellular exosome [GO:0070062]; focal adhesion [GO:0005925]; plasma membrane [GO:0005886]; secretory granule membrane [GO:0030667]	GTP binding [GO:0005525]; GTPase activity [GO:0003924]; protein kinase binding [GO:0019901]	actin cytoskeleton organization [GO:0030036]; actin filament organization [GO:0007015]; activation of GTPase activity [GO:0090630]; cell chemotaxis [GO:0060326]; cortical cytoskeleton organization [GO:0030865]; establishment or maintenance of cell polarity [GO:0007163]; positive regulation of cell population proliferation [GO:0008284]; positive regulation of DNA-templated transcription [GO:004589…	OG0014069	NP_002515	FUNCTION: Ras proteins bind GDP/GTP and possess intrinsic GTPase activity. {ECO:0000269|PubMed:30712867}.	PF00071;	cytosol [GO:0005829]; endoplasmic reticulum membrane [GO:0005789]; extracellular exosome [GO:0070062]; Golgi apparatus [GO:0005794]; Golgi membrane [GO:0000139]; membrane [GO:0016020]; plasma membrane [GO:0005886]; tertiary granule membrane [GO:0070821]	G protein activity [GO:0003925]; GDP binding [GO:0019003]; GTP binding [GO:0005525]; GTPase activity [GO:0003924]; protein-containing complex binding [GO:0044877]	MAPK cascade [GO:0000165]; myoblast differentiation [GO:0045445]; positive regulation of endothelial cell proliferation [GO:0001938]; Ras protein signal transduction [GO:0007265]	OG0013093	NP_114142	FUNCTION: Orphan G-protein coupled receptor. Constitutively activates the G(s)-alpha/cAMP signaling pathway (PubMed:28827538). Shows a reciprocal regulatory interaction with the melatonin receptor MTNR1B most likely through receptor heteromerization (PubMed:28827538). May be involved in the regulation of food intake and body weight (By similarity). {ECO:0000250|UniProtKB:Q8C010, ECO:0000269|PubMe…	PF00001;	endosome [GO:0005768]; endosome membrane [GO:0010008]; plasma membrane [GO:0005886]; receptor complex [GO:0043235]	arrestin family protein binding [GO:1990763]; G protein-coupled receptor activity [GO:0004930]	G protein-coupled receptor signaling pathway [GO:0007186]; positive regulation of cAMP-mediated signaling [GO:0043950]	OG0016649	NP_963844	FUNCTION: May play important roles in cardiac development and/or cardiac function. {ECO:0000250}.	PF13855;	cytoskeleton [GO:0005856]; mitochondrion [GO:0005739]; nucleus [GO:0005634]; sarcomere [GO:0030017]	actin binding [GO:0003779]; alpha-actinin binding [GO:0051393]	cardiac muscle cell development [GO:0055013]	OG0008219
OG0010946	NP_001284488	FUNCTION: Serine protease that cleaves beta-casein/CSN2 as well as several extracellular matrix (ECM) proteoglycans such as decorin/DCN, biglycan/BGN and fibronectin/FN1. Inhibits signaling mediated by TGF-beta family proteins possibly indirectly by degradation of these ECM proteoglycans (By similarity). May act as a tumor suppressor. Negatively regulates, in vitro, trophoblast invasion during pl…	PF00219;PF07648;PF13180;PF02163;PF13365;	extracellular region [GO:0005576]	endopeptidase activity [GO:0004175]; identical protein binding [GO:0042802]; serine-type endopeptidase activity [GO:0004252]; serine-type peptidase activity [GO:0008236]	negative regulation of BMP signaling pathway [GO:0030514]; negative regulation of transforming growth factor beta receptor signaling pathway [GO:0030512]; proteolysis [GO:0006508]	OG0017319	NP_060889	FUNCTION: Transcriptional activator that binds to the consensus sequence 5'-AACAAAG-3' in the promoter of target genes and plays an essential role in embryonic cardiovascular development and lymphangiogenesis. Activates transcription of PROX1 and other genes coding for lymphatic endothelial markers. Plays an essential role in triggering the differentiation of lymph vessels, but is not required fo…	PF00505;PF12067;	chromatin [GO:0000785]; nucleus [GO:0005634]; transcription regulator complex [GO:0005667]	DNA-binding transcription activator activity, RNA polymerase II-specific [GO:0001228]; DNA-binding transcription factor activity, RNA polymerase II-specific [GO:0000981]; RNA polymerase II cis-regulatory region sequence-specific DNA binding [GO:0000978]; sequence-specific double-stranded DNA binding [GO:1990837]; transcription cis-regulatory region binding [GO:0000976]	angiogenesis [GO:0001525]; blood vessel endothelial cell migration [GO:0043534]; cell maturation [GO:0048469]; embryonic heart tube development [GO:0035050]; endocardial cell differentiation [GO:0060956]; endocardium formation [GO:0060214]; establishment of endothelial barrier [GO:0061028]; hair cycle process [GO:0022405]; hair follicle development [GO:0001942]; heart looping [GO:0001947]; in ute…								OG0015806	NP_065760		PF14893;				OG0004017	NP_001295302	FUNCTION: Constitutively inactive PPiase, which becomes active when bound to calmodulin and calcium. Seems to act as a chaperone for BCL2, targets it to the mitochondria and modulates its phosphorylation state. The BCL2/FKBP8/calmodulin/calcium complex probably interferes with the binding of BCL2 to its targets. The active form of FKBP8 may therefore play a role in the regulation of apoptosis. In…	PF00254;PF07719;	cytosol [GO:0005829]; endomembrane system [GO:0012505]; endoplasmic reticulum [GO:0005783]; endoplasmic reticulum membrane [GO:0005789]; membrane [GO:0016020]; mitochondrial envelope [GO:0005740]; mitochondrial membrane [GO:0031966]; mitochondrion [GO:0005739]; protein-containing complex [GO:0032991]	calmodulin binding [GO:0005516]; disordered domain specific binding [GO:0097718]; identical protein binding [GO:0042802]; metal ion binding [GO:0046872]; peptidyl-prolyl cis-trans isomerase activity [GO:0003755]; protein folding chaperone [GO:0044183]	apoptotic process [GO:0006915]; BMP signaling pathway [GO:0030509]; camera-type eye development [GO:0043010]; dorsal/ventral neural tube patterning [GO:0021904]; intracellular signal transduction [GO:0035556]; multicellular organism growth [GO:0035264]; negative regulation of apoptotic process [GO:0043066]; negative regulation of protein phosphorylation [GO:0001933]; neuron fate specification [GO…	OG0009130	NP_777576	FUNCTION: E3 ubiquitin-protein ligase which is a component of the N-end rule pathway. Recognizes and binds to proteins bearing specific N-terminal residues that are destabilizing according to the N-end rule, leading to their ubiquitination and subsequent degradation. May be involved in pancreatic homeostasis. Binds leucine and is a negative regulator of the leucine-mTOR signaling pathway, thereby…	PF02617;PF18995;PF02207;	cytoplasm [GO:0005737]; cytosol [GO:0005829]; proteasome complex [GO:0000502]; ubiquitin ligase complex [GO:0000151]	leucine binding [GO:0070728]; ubiquitin protein ligase activity [GO:0061630]; zinc ion binding [GO:0008270]	cellular response to leucine [GO:0071233]; negative regulation of TOR signaling [GO:0032007]; protein ubiquitination [GO:0016567]; ubiquitin-dependent protein catabolic process via the N-end rule pathway [GO:0071596]	OG0003184	NP_001002924	FUNCTION: Part of the AP-3 complex, an adaptor-related complex which is not clathrin-associated. The complex is associated with the Golgi region as well as more peripheral structures. It facilitates the budding of vesicles from the Golgi membrane and may be directly involved in trafficking to lysosomes. In concert with the BLOC-1 complex, AP-3 is required to target cargos into vesicles assembled …	PF01217;	AP-3 adaptor complex [GO:0030123]; AP-type membrane coat adaptor complex [GO:0030119]; axon cytoplasm [GO:1904115]; cytoplasmic vesicle membrane [GO:0030659]; early endosome [GO:0005769]; Golgi apparatus [GO:0005794]; intracellular membrane-bounded organelle [GO:0043231]; presynapse [GO:0098793]; transport vesicle [GO:0030133]		anterograde axonal transport [GO:0008089]; anterograde synaptic vesicle transport [GO:0048490]; clathrin-coated vesicle cargo loading, AP-3-mediated [GO:0035654]; Golgi to vacuole transport [GO:0006896]; insulin receptor signaling pathway [GO:0008286]; intracellular protein transport [GO:0006886]; intracellular transport [GO:0046907]; melanosome assembly [GO:1903232]; platelet dense granule organ…	OG0005617
OG0014586#	XP_005665944, XP_020954260						OG0005407	NP_001317590	FUNCTION: Acts as transcriptional activator. Required in the earliest stages in both axial midline development and left-right (LR) asymmetry specification. Binds to the minimal GLI-consensus sequence 5'-GGGTGGTC-3'. {ECO:0000269|PubMed:17764085}.	PF00096;PF18366;	cytoplasm [GO:0005737]; nucleoplasm [GO:0005654]; nucleus [GO:0005634]	DNA-binding transcription activator activity, RNA polymerase II-specific [GO:0001228]; DNA-binding transcription factor activity [GO:0003700]; DNA-binding transcription factor activity, RNA polymerase II-specific [GO:0000981]; metal ion binding [GO:0046872]; RNA polymerase II cis-regulatory region sequence-specific DNA binding [GO:0000978]; sequence-specific DNA binding [GO:0043565]; sequence-spe…	atrial cardiac muscle tissue development [GO:0003228]; axial mesoderm development [GO:0048318]; central nervous system development [GO:0007417]; central nervous system segmentation [GO:0035283]; cranial skeletal system development [GO:1904888]; determination of digestive tract left/right asymmetry [GO:0071907]; determination of left/right asymmetry in nervous system [GO:0035545]; determination of…								OG0001493	NP_001287965		PF10267;	endomembrane system [GO:0012505]; endoplasmic reticulum [GO:0005783]; endoplasmic reticulum membrane [GO:0005789]	14-3-3 protein binding [GO:0071889]; identical protein binding [GO:0042802]		OG0012159	NP_659495	FUNCTION: Involved in cell shape and neuronal morphogenesis, positively regulating the establishment and maintenance of dendritic spines (By similarity). Plays a role in cellular protein transport, including protein transport away from primary cilia (By similarity). May function via activation of RAC1 and PAK1 (By similarity). {ECO:0000250|UniProtKB:Q6AYA0, ECO:0000250|UniProtKB:Q99LE1}.	PF11461;	centrosome [GO:0005813]; ciliary basal body [GO:0036064]; cilium [GO:0005929]; cytoplasm [GO:0005737]; cytosol [GO:0005829]; membrane [GO:0016020]	dynein light intermediate chain binding [GO:0051959]; identical protein binding [GO:0042802]; protein dimerization activity [GO:0046983]; small GTPase binding [GO:0031267]	cilium assembly [GO:0060271]; epithelial cell morphogenesis [GO:0003382]; protein transport from ciliary membrane to plasma membrane [GO:1903445]	OG0017172	NP_001339058						OG0016091	NP_060283	FUNCTION: Exhibits 3'-nucleotidase activity toward adenosine 3',5'-bisphosphate (PAP), namely hydrolyzes adenosine 3',5'-bisphosphate into adenosine 5'-monophosphate (AMP) and a phosphate. May play a role in the formation of skeletal elements derived through endochondral ossification, possibly by clearing adenosine 3',5'-bisphosphate produced by Golgi sulfotransferases during glycosaminoglycan su…	PF00459;	cytosol [GO:0005829]; endomembrane system [GO:0012505]; Golgi apparatus [GO:0005794]; Golgi lumen [GO:0005796]; membrane [GO:0016020]; nuclear body [GO:0016604]; nucleoplasm [GO:0005654]; trans-Golgi network membrane [GO:0032588]	3'(2'),5'-bisphosphate nucleotidase activity [GO:0008441]; 3',5'-nucleotide bisphosphate phosphatase activity [GO:0097657]; 3'-nucleotidase activity [GO:0008254]; metal ion binding [GO:0046872]	chondrocyte development [GO:0002063]; chondroitin sulfate metabolic process [GO:0030204]; embryonic digit morphogenesis [GO:0042733]; endochondral ossification [GO:0001958]; phosphatidylinositol phosphate biosynthetic process [GO:0046854]; post-embryonic development [GO:0009791]; skeletal system development [GO:0001501]	OG0011788
OG0011703	NP_001007545	FUNCTION: Acts as a signaling transduction factor of the EPO-EPOR signaling pathway promoting erythroid cell differentiation (PubMed:25092874). {ECO:0000269|PubMed:25092874}.	PF15763;	plasma membrane [GO:0005886]	erythropoietin receptor binding [GO:0005128]	cellular response to erythropoietin [GO:0036018]; erythrocyte maturation [GO:0043249]; erythropoietin-mediated signaling pathway [GO:0038162]; positive regulation of erythrocyte differentiation [GO:0045648]	OG0017492	NP_001032817	FUNCTION: Has antibacterial activity. {ECO:0000250}.	PF13841;	extracellular space [GO:0005615]	CCR6 chemokine receptor binding [GO:0031731]; chemoattractant activity [GO:0042056]	cell chemotaxis [GO:0060326]; defense response to bacterium [GO:0042742]; innate immune response [GO:0045087]								OG0016944	NP_005441	FUNCTION: Inhibitor of bone morphogenetic proteins (BMP) signaling which is required for growth and patterning of the neural tube and somite. Essential for cartilage morphogenesis and joint formation. Inhibits chondrocyte differentiation through its interaction with GDF5 and, probably, GDF6 (PubMed:21976273, PubMed:26643732). {ECO:0000269|PubMed:12478285, ECO:0000269|PubMed:21976273, ECO:0000269|…	PF05806;	extracellular region [GO:0005576]; extracellular space [GO:0005615]; presynapse [GO:0098793]	cytokine binding [GO:0019955]; protein homodimerization activity [GO:0042803]	atrial cardiac muscle tissue morphogenesis [GO:0055009]; axial mesoderm development [GO:0048318]; BMP signaling pathway involved in heart development [GO:0061312]; cartilage development [GO:0051216]; cell differentiation in hindbrain [GO:0021533]; cranial skeletal system development [GO:1904888]; dorsal/ventral pattern formation [GO:0009953]; embryonic digit morphogenesis [GO:0042733]; embryonic …	OG0007730	NP_001258680	FUNCTION: Receptor for calcitonin-gene-related peptide (CGRP) together with RAMP1 and receptor for adrenomedullin together with RAMP3 (By similarity). Receptor for adrenomedullin together with RAMP2 (PubMed:22102369, PubMed:30115739). The activity of this receptor is mediated by G proteins which activate adenylyl cyclase (PubMed:22102369, PubMed:30115739). {ECO:0000250, ECO:0000269|PubMed:2210236…	PF00002;PF02793;	adrenomedullin receptor complex [GO:1903143]; CGRP receptor complex [GO:1990406]; cytoplasm [GO:0005737]; endoplasmic reticulum [GO:0005783]; endosome [GO:0005768]; lysosome [GO:0005764]; neuronal dense core vesicle [GO:0098992]; plasma membrane [GO:0005886]	adrenomedullin binding [GO:1990409]; adrenomedullin receptor activity [GO:0001605]; calcitonin gene-related peptide receptor activity [GO:0001635]; calcitonin receptor activity [GO:0004948]; G protein-coupled receptor activity [GO:0004930]	adenylate cyclase-activating G protein-coupled receptor signaling pathway [GO:0007189]; adrenomedullin receptor signaling pathway [GO:1990410]; angiogenesis [GO:0001525]; calcitonin gene-related peptide receptor signaling pathway [GO:1990408]; calcium ion transport [GO:0006816]; cell surface receptor signaling pathway [GO:0007166]; cellular response to sucrose stimulus [GO:0071329]; G protein-cou…	OG0015964	NP_001074306	FUNCTION: Probable transcription factor involved in the control of specification of mesoderm and endoderm. {ECO:0000250}.	PF00046;	nucleus [GO:0005634]	DNA binding [GO:0003677]	embryo development ending in birth or egg hatching [GO:0009792]; oogenesis [GO:0048477]	OG0003864	NP_000625	FUNCTION: Receptor to interleukin-8, which is a powerful neutrophils chemotactic factor (PubMed:1840701). Binding of IL-8 to the receptor causes activation of neutrophils. This response is mediated via a G-protein that activates a phosphatidylinositol-calcium second messenger system (PubMed:8662698). {ECO:0000269|PubMed:1840701, ECO:0000269|PubMed:8662698}.	PF00001;	plasma membrane [GO:0005886]; secretory granule membrane [GO:0030667]	chemokine receptor activity [GO:0004950]; G protein-coupled receptor activity [GO:0004930]; interleukin-8 binding [GO:0019959]; interleukin-8 receptor activity [GO:0004918]	cell surface receptor signaling pathway [GO:0007166]; dendritic cell chemotaxis [GO:0002407]; G protein-coupled receptor signaling pathway [GO:0007186]; immune response [GO:0006955]; neutrophil chemotaxis [GO:0030593]; receptor internalization [GO:0031623]	OG0002040
OG0016268	NP_006352	FUNCTION: Sequence-specific transcription factor which is part of a developmental regulatory system that provides cells with specific positional identities on the anterior-posterior axis. Binds preferentially to methylated DNA (PubMed:28473536). {ECO:0000269|PubMed:28473536}.	PF00046;PF12284;	chromatin [GO:0000785]; nucleoplasm [GO:0005654]; transcription regulator complex [GO:0005667]	DNA-binding transcription factor activity, RNA polymerase II-specific [GO:0000981]; DNA-binding transcription repressor activity, RNA polymerase II-specific [GO:0001227]; methyl-CpG binding [GO:0008327]; RNA polymerase II cis-regulatory region sequence-specific DNA binding [GO:0000978]; sequence-specific DNA binding [GO:0043565]; sequence-specific double-stranded DNA binding [GO:1990837]	angiogenesis [GO:0001525]; epidermis development [GO:0008544]; epithelial cell maturation involved in prostate gland development [GO:0060743]; negative regulation of transcription by RNA polymerase II [GO:0000122]; prostate epithelial cord arborization involved in prostate glandular acinus morphogenesis [GO:0060527]; regulation of growth [GO:0040008]; regulation of transcription by RNA polymerase…	OG0016947	NP_061826	FUNCTION: Sequence-specific transcription factor which is part of a developmental regulatory system that provides cells with specific positional identities on the anterior-posterior axis.	PF00046;	cell junction [GO:0030054]; chromatin [GO:0000785]; nucleoplasm [GO:0005654]; nucleus [GO:0005634]	DNA-binding transcription factor activity [GO:0003700]; DNA-binding transcription factor activity, RNA polymerase II-specific [GO:0000981]; RNA polymerase II cis-regulatory region sequence-specific DNA binding [GO:0000978]	anterior/posterior pattern specification [GO:0009952]; embryonic skeletal system development [GO:0048706]; regulation of transcription by RNA polymerase II [GO:0006357]								OG0011643	NP_065871	FUNCTION: Functions as a RAC guanine nucleotide exchange factor (GEF), which activates the Rac proteins by exchanging bound GDP for free GTP. Its activity is synergistically activated by phosphatidylinositol 3,4,5-trisphosphate and the beta gamma subunits of heterotrimeric G protein. May function downstream of heterotrimeric G proteins in neutrophils.	PF00610;PF00621;	cytosol [GO:0005829]; plasma membrane [GO:0005886]	enzyme binding [GO:0019899]; GTPase activator activity [GO:0005096]; guanyl-nucleotide exchange factor activity [GO:0005085]; phospholipid binding [GO:0005543]	actin filament polymerization [GO:0030041]; G protein-coupled receptor signaling pathway [GO:0007186]; intracellular signal transduction [GO:0035556]; neutrophil activation [GO:0042119]; neutrophil chemotaxis [GO:0030593]; positive regulation of GTPase activity [GO:0043547]; positive regulation of substrate adhesion-dependent cell spreading [GO:1900026]; regulation of signaling [GO:0023051]; regu…	OG0015409	NP_115954	FUNCTION: Does not possess sterol isomerase activity and does not bind sigma ligands. {ECO:0000269|PubMed:12760743}.	PF05241;	endoplasmic reticulum [GO:0005783]; endoplasmic reticulum membrane [GO:0005789]	cholestenol delta-isomerase activity [GO:0047750]	sterol metabolic process [GO:0016125]	OG0013990	NP_001129157	FUNCTION: Receptor with a tyrosine-protein kinase activity (PubMed:10445845, PubMed:20548102, PubMed:30061385). Following activation by ALKAL1 or ALKAL2 ligands at the cell surface, transduces an extracellular signal into an intracellular response (PubMed:30061385, PubMed:34646012). Ligand-binding to the extracellular domain induces tyrosine kinase activation, leading to activation of the mitogen…	PF12810;PF07714;	membrane [GO:0016020]; plasma membrane [GO:0005886]; receptor complex [GO:0043235]	ATP binding [GO:0005524]; protein kinase activity [GO:0004672]; protein tyrosine kinase activity [GO:0004713]; receptor signaling protein tyrosine kinase activator activity [GO:0030298]; transmembrane receptor protein tyrosine kinase activity [GO:0004714]	cell population proliferation [GO:0008283]; cellular response to retinoic acid [GO:0071300]; negative regulation of apoptotic process [GO:0043066]; peptidyl-tyrosine autophosphorylation [GO:0038083]; phosphatidylinositol 3-kinase signaling [GO:0014065]; positive regulation of cardiac muscle cell apoptotic process [GO:0010666]; positive regulation of kinase activity [GO:0033674]; positive regulati…	OG0004521	NP_001333417	FUNCTION: Serine/threonine-protein kinase that acts as a regulator of the p38/MAPK14 stress-activated MAPK cascade and of the MAPK8/JNK cascade. Acts as an activator of the p38/MAPK14 stress-activated MAPK cascade. In response to DNA damage, involved in the G2/M transition DNA damage checkpoint by activating the p38/MAPK14 stress-activated MAPK cascade, probably by mediating phosphorylation of up…	PF00069;	cytoplasm [GO:0005737]; plasma membrane [GO:0005886]	ATP binding [GO:0005524]; protein kinase inhibitor activity [GO:0004860]; protein serine kinase activity [GO:0106310]; protein serine/threonine kinase activity [GO:0004674]; transferase activity [GO:0016740]	DNA damage response [GO:0006974]; DNA repair [GO:0006281]; MAPK cascade [GO:0000165]; mitotic G2 DNA damage checkpoint signaling [GO:0007095]; negative regulation of JNK cascade [GO:0046329]; neuron projection morphogenesis [GO:0048812]; positive regulation of JNK cascade [GO:0046330]; positive regulation of JUN kinase activity [GO:0043507]; positive regulation of stress-activated MAPK cascade [G…	OG0016428
OG0015622	NP_003123	FUNCTION: Catalyzes the production of spermidine from putrescine and decarboxylated S-adenosylmethionine (dcSAM). Has a strong preference for putrescine as substrate, and has very low activity towards 1,3-diaminopropane. Has extremely low activity towards spermidine. {ECO:0000269|PubMed:17585781}.	PF17284;PF01564;	cytosol [GO:0005829]	identical protein binding [GO:0042802]; protein homodimerization activity [GO:0042803]; spermidine synthase activity [GO:0004766]	cellular response to leukemia inhibitory factor [GO:1990830]; polyamine metabolic process [GO:0006595]; spermidine biosynthetic process [GO:0008295]	OG0012778	NP_004246	FUNCTION: Component of the cytochrome c oxidase, the last enzyme in the mitochondrial electron transport chain which drives oxidative phosphorylation. The respiratory chain contains 3 multisubunit complexes succinate dehydrogenase (complex II, CII), ubiquinol-cytochrome c oxidoreductase (cytochrome b-c1 complex, complex III, CIII) and cytochrome c oxidase (complex IV, CIV), that cooperate to tran…	PF02284;	mitochondrial inner membrane [GO:0005743]; mitochondrial respiratory chain complex IV [GO:0005751]	cytochrome-c oxidase activity [GO:0004129]; electron transfer activity [GO:0009055]; metal ion binding [GO:0046872]	cellular respiration [GO:0045333]; mitochondrial electron transport, cytochrome c to oxygen [GO:0006123]								OG0012713	NP_064520	FUNCTION: Functions as a modulator of initiation or reinitiation events during DNA polymerase delta-mediated DNA synthesis. In the presence of ATP, stimulation of DNA polymerase delta-mediated DNA synthesis is decreased. Also plays a role in the innate immune defense against viruses. Stabilizes the RIGI dsRNA interaction and promotes RIGI 'Lys-63'-linked polyubiquitination. In turn, RIGI transmit…	PF00004;PF16193;PF12002;PF18279;	membrane [GO:0016020]; nucleus [GO:0005634]; perinuclear region of cytoplasm [GO:0048471]	ATP binding [GO:0005524]; ATP hydrolysis activity [GO:0016887]; DNA binding [GO:0003677]; enzyme activator activity [GO:0008047]; identical protein binding [GO:0042802]; metal ion binding [GO:0046872]; single-stranded DNA helicase activity [GO:0017116]	DNA synthesis involved in DNA repair [GO:0000731]; DNA-templated DNA replication [GO:0006261]; innate immune response [GO:0045087]; regulation of DNA-templated DNA replication initiation [GO:0030174]	OG0015031	NP_065103	FUNCTION: Receptor for medium-chain free fatty acid (FFA) with carbon chain lengths of C9 to C14. Capric acid (C10:0), undecanoic acid (C11:0) and lauric acid (C12:0) are the most potent agonists. Not activated by short-chain and long-chain saturated and unsaturated FFAs. Activation by medium-chain free fatty acid is coupled to a pertussis toxin sensitive G(i/o) protein pathway. May have importan…	PF00001;	plasma membrane [GO:0005886]; receptor complex [GO:0043235]; specific granule membrane [GO:0035579]; tertiary granule membrane [GO:0070821]	urotensin II receptor activity [GO:0001604]	neuropeptide signaling pathway [GO:0007218]	OG0010836	NP_570602		PF13895;	blood microparticle [GO:0072562]; collagen-containing extracellular matrix [GO:0062023]; extracellular exosome [GO:0070062]; extracellular region [GO:0005576]; extracellular space [GO:0005615]; ficolin-1-rich granule lumen [GO:1904813]; plasma membrane [GO:0005886]; platelet alpha granule lumen [GO:0031093]; secretory granule lumen [GO:0034774]			OG0003570	NP_001074294	FUNCTION: Necessary for efficient adipogenesis. Does not show ion channel activity. {ECO:0000250|UniProtKB:Q3TA38}.	PF07851;	nuclear inner membrane [GO:0005637]		fat cell differentiation [GO:0045444]; protein heterooligomerization [GO:0051291]	OG0001835
OG0011503	NP_001138294	FUNCTION: Ligand of the T-lymphocyte CD2 glycoprotein. This interaction is important in mediating thymocyte interactions with thymic epithelial cells, antigen-independent and -dependent interactions of T-lymphocytes with target cells and antigen-presenting cells and the T-lymphocyte rosetting with erythrocytes. In addition, the LFA-3/CD2 interaction may prime response by both the CD2+ and LFA-3+ …		cell surface [GO:0009986]; extracellular exosome [GO:0070062]; ficolin-1-rich granule membrane [GO:0101003]; membrane [GO:0016020]; plasma membrane [GO:0005886]; secretory granule membrane [GO:0030667]	signaling receptor binding [GO:0005102]	cell-cell adhesion [GO:0098609]; cellular response to tumor necrosis factor [GO:0071356]; cellular response to type II interferon [GO:0071346]; heterotypic cell-cell adhesion [GO:0034113]; positive regulation of interleukin-8 production [GO:0032757]	OG0000833	NP_001308547	FUNCTION: Component of a complex required to localize phosphatidylinositol 4-kinase (PI4K) to the plasma membrane. {ECO:0000305|PubMed:26571211}.	PF09790;	cytosol [GO:0005829]; plasma membrane [GO:0005886]		phosphatidylinositol phosphate biosynthetic process [GO:0046854]; protein localization to plasma membrane [GO:0072659]								OG0002962	NP_001243599	FUNCTION: Cleaves and degrades bioactive peptides, including angiotensin, Leu-enkephalin and Met-enkephalin (PubMed:3233187, PubMed:1515063). Also cleaves Arg-Arg-beta-naphthylamide (in vitro) (PubMed:9425109, PubMed:3233187, PubMed:11209758). {ECO:0000269|PubMed:11209758, ECO:0000269|PubMed:1515063, ECO:0000269|PubMed:3233187, ECO:0000269|PubMed:9425109}.	PF03571;	cytoplasm [GO:0005737]; cytosol [GO:0005829]; extracellular exosome [GO:0070062]	aminopeptidase activity [GO:0004177]; dipeptidyl-peptidase activity [GO:0008239]; metalloexopeptidase activity [GO:0008235]; zinc ion binding [GO:0008270]	protein catabolic process [GO:0030163]; proteolysis [GO:0006508]	OG0014975	NP_937822	FUNCTION: Receptor for the orexigenic neuropeptide QRFP. The activity of this receptor is mediated by G proteins that modulate adenylate cyclase activity and intracellular calcium levels. {ECO:0000269|PubMed:12960173}.	PF00001;	membrane [GO:0016020]; plasma membrane [GO:0005886]	G protein-coupled receptor activity [GO:0004930]; neuropeptide Y receptor activity [GO:0004983]; peptide binding [GO:0042277]	cellular response to hormone stimulus [GO:0032870]; G protein-coupled receptor signaling pathway [GO:0007186]	OG0006263	NP_787070		PF15047;				OG0016456	NP_110389	FUNCTION: Transcriptional repressor involved in the regulation of the circadian rhythm by negatively regulating the activity of the clock genes and clock-controlled genes (PubMed:11278948, PubMed:14672706, PubMed:15193144, PubMed:15560782, PubMed:18411297, PubMed:19786558, PubMed:25083013). Acts as the negative limb of a novel autoregulatory feedback loop (DEC loop) which differs from the one for…	PF07527;PF00010;	chromatin [GO:0000785]; nucleus [GO:0005634]	bHLH transcription factor binding [GO:0043425]; DNA-binding transcription factor activity, RNA polymerase II-specific [GO:0000981]; DNA-binding transcription repressor activity, RNA polymerase II-specific [GO:0001227]; E-box binding [GO:0070888]; histone deacetylase binding [GO:0042826]; MRF binding [GO:0043426]; protein heterodimerization activity [GO:0046982]; protein homodimerization activity …	anterior/posterior pattern specification [GO:0009952]; circadian regulation of gene expression [GO:0032922]; negative regulation of DNA-templated transcription [GO:0045892]; negative regulation of myotube differentiation [GO:0010832]; negative regulation of transcription by competitive promoter binding [GO:0010944]; negative regulation of transcription by RNA polymerase II [GO:0000122]; regulatio…	OG0011385
OG0015013	NP_060220	FUNCTION: Catalyzes the saturation of all-trans-retinol to all-trans-13,14-dihydroretinol. Does not exhibit any activity toward all-trans-retinoic acid, nor 9-cis, 11-cis or 13-cis-retinol isomers. May play a role in the metabolism of vitamin A. Independently of retinol conversion, may regulate liver metabolism upstream of MLXIPL/ChREBP. May play a role in adipocyte differentiation. {ECO:0000250|…	PF13450;	endoplasmic reticulum membrane [GO:0005789]; membrane [GO:0016020]; nuclear membrane [GO:0031965]; nuclear outer membrane [GO:0005640]	all-trans-retinol 13,14-reductase activity [GO:0051786]	retinol metabolic process [GO:0042572]	OG0013784	NP_001129141	FUNCTION: Inorganic ion transporter that mediates phosphate ion export across plasma membrane. Plays a major role in phosphate homeostasis, preventing intracellular phosphate accumulation and possible calcium phosphate precipitation, ultimately preserving calcium signaling. The molecular mechanism of phosphate transport, whether electrogenic, electroneutral or coupled to other ions, remains to be…	PF03124;PF03105;	cytoplasm [GO:0005737]; Golgi apparatus [GO:0005794]; plasma membrane [GO:0005886]	efflux transmembrane transporter activity [GO:0015562]; inositol hexakisphosphate binding [GO:0000822]; phosphate ion transmembrane transporter activity [GO:0015114]; virus receptor activity [GO:0001618]	cellular response to phosphate starvation [GO:0016036]; intracellular phosphate ion homeostasis [GO:0030643]; phosphate ion transmembrane transport [GO:0035435]; phosphate ion transport [GO:0006817]; response to virus [GO:0009615]								OG0007076	NP_001005194	FUNCTION: Odorant receptor. {ECO:0000305}.	PF13853;	plasma membrane [GO:0005886]	G protein-coupled receptor activity [GO:0004930]; odorant binding [GO:0005549]; olfactory receptor activity [GO:0004984]	G protein-coupled receptor signaling pathway [GO:0007186]; sensory perception of smell [GO:0007608]	OG0004351	NP_037529		PF00412;PF06297;	adherens junction [GO:0005912]; filamentous actin [GO:0031941]; nucleus [GO:0005634]; stress fiber [GO:0001725]; Z disc [GO:0030018]	actin binding [GO:0003779]; muscle alpha-actinin binding [GO:0051371]; zinc ion binding [GO:0008270]	actin cytoskeleton organization [GO:0030036]; heart development [GO:0007507]; muscle structure development [GO:0061061]	OG0006265	NP_001138819	FUNCTION: May be involved in transcriptional regulation.	PF00096;PF13912;	nucleus [GO:0005634]	DNA binding [GO:0003677]; metal ion binding [GO:0046872]		OG0010722	NP_004434	FUNCTION: Receptor tyrosine kinase which binds promiscuously transmembrane ephrin-B family ligands residing on adjacent cells, leading to contact-dependent bidirectional signaling into neighboring cells. The signaling pathway downstream of the receptor is referred to as forward signaling while the signaling pathway downstream of the ephrin ligand is referred to as reverse signaling. Generally has…	PF14575;PF01404;PF07699;PF00041;PF07714;PF00536;	cytosol [GO:0005829]; dendrite [GO:0030425]; extracellular region [GO:0005576]; plasma membrane [GO:0005886]	ATP binding [GO:0005524]; axon guidance receptor activity [GO:0008046]; ephrin receptor activity [GO:0005003]; transmembrane-ephrin receptor activity [GO:0005005]	angiogenesis [GO:0001525]; axon guidance [GO:0007411]; axonal fasciculation [GO:0007413]; cell migration [GO:0016477]; central nervous system projection neuron axonogenesis [GO:0021952]; corpus callosum development [GO:0022038]; dendritic spine development [GO:0060996]; dendritic spine morphogenesis [GO:0060997]; digestive tract morphogenesis [GO:0048546]; ephrin receptor signaling pathway [GO:00…	OG0016289
OG0016876	NP_945339		PF10469;PF04457;		metal ion binding [GO:0046872]		OG0010146	NP_008875	FUNCTION: Could coordinate an aspect of bone turnover. {ECO:0000250}.	PF07448;	collagen-containing extracellular matrix [GO:0062023]; endoplasmic reticulum lumen [GO:0005788]; extracellular region [GO:0005576]; platelet dense granule lumen [GO:0031089]	endopeptidase inhibitor activity [GO:0004866]	bone remodeling [GO:0046849]; skeletal system development [GO:0001501]								OG0015837	NP_002766	FUNCTION: Serine protease with a variety of targets, including extracellular matrix proteins such as fibronectin. HTRA1-generated fibronectin fragments further induce synovial cells to up-regulate MMP1 and MMP3 production. May also degrade proteoglycans, such as aggrecan, decorin and fibromodulin. Through cleavage of proteoglycans, may release soluble FGF-glycosaminoglycan complexes that promote …	PF00219;PF07648;PF17820;PF02163;PF13365;	collagen-containing extracellular matrix [GO:0062023]; cytosol [GO:0005829]; extracellular exosome [GO:0070062]; extracellular region [GO:0005576]; extracellular space [GO:0005615]; plasma membrane [GO:0005886]	growth factor binding [GO:0019838]; identical protein binding [GO:0042802]; molecular function activator activity [GO:0140677]; serine-type endopeptidase activity [GO:0004252]; serine-type peptidase activity [GO:0008236]	chorionic trophoblast cell differentiation [GO:0060718]; dentinogenesis [GO:0097187]; negative regulation of BMP signaling pathway [GO:0030514]; negative regulation of defense response to virus [GO:0050687]; negative regulation of transforming growth factor beta receptor signaling pathway [GO:0030512]; placenta development [GO:0001890]; positive regulation of apoptotic process [GO:0043065]; posit…	OG0009887	NP_001130000	FUNCTION: Serine protease inhibitor with activity toward thrombin, trypsin, and urokinase. Promotes neurite extension by inhibiting thrombin. Binds heparin.	PF00079;	collagen-containing extracellular matrix [GO:0062023]; cytosol [GO:0005829]; extracellular region [GO:0005576]; extracellular space [GO:0005615]; extracellular vesicle [GO:1903561]; neuromuscular junction [GO:0031594]; platelet alpha granule [GO:0031091]	glycosaminoglycan binding [GO:0005539]; heparin binding [GO:0008201]; serine-type endopeptidase inhibitor activity [GO:0004867]; signaling receptor binding [GO:0005102]	cell differentiation [GO:0030154]; cerebellar granular layer morphogenesis [GO:0021683]; detection of mechanical stimulus involved in sensory perception [GO:0050974]; innervation [GO:0060384]; long-term synaptic potentiation [GO:0060291]; mating plug formation [GO:0042628]; negative regulation of blood coagulation [GO:0030195]; negative regulation of cell growth [GO:0030308]; negative regulation …	OG0016522	NP_004648	FUNCTION: Plays an important role in caveolar biogenesis and morphology. Regulates caveolae morphology by inducing membrane curvature within caveolae (PubMed:19525939). Plays a role in caveola formation in a tissue-specific manner. Required for the formation of caveolae in the lung and fat endothelia but not in the heart endothelia. Negatively regulates the size or stability of CAVIN complexes in…	PF15237;	caveola [GO:0005901]; cytoplasm [GO:0005737]; cytosol [GO:0005829]; membrane raft [GO:0045121]; nucleoplasm [GO:0005654]; plasma membrane [GO:0005886]	phosphatidylserine binding [GO:0001786]; phospholipid binding [GO:0005543]; protein kinase C binding [GO:0005080]	plasma membrane tubulation [GO:0097320]	OG0004413	NP_612358	FUNCTION: May act as a tumor suppressor. Inhibits tumor cell growth, when overexpressed. {ECO:0000269|PubMed:14767535}.		cytoplasm [GO:0005737]; plasma membrane [GO:0005886]		negative regulation of cell cycle [GO:0045786]; response to organic cyclic compound [GO:0014070]; response to UV [GO:0009411]; response to xenobiotic stimulus [GO:0009410]	OG0010933
OG0000176	NP_054724	FUNCTION: Potential calcium-dependent cell-adhesion protein. May be involved in the establishment and maintenance of specific neuronal connections in the brain.	PF00028;PF08266;PF15974;	plasma membrane [GO:0005886]	calcium ion binding [GO:0005509]	cell adhesion [GO:0007155]; homophilic cell adhesion via plasma membrane adhesion molecules [GO:0007156]; nervous system development [GO:0007399]	OG0006606	NP_066545	FUNCTION: Required for correct functioning of the GINS complex, a complex that plays an essential role in the initiation of DNA replication, and progression of DNA replication forks (PubMed:17417653, PubMed:28414293). GINS complex is a core component of CDC45-MCM-GINS (CMG) helicase, the molecular machine that unwinds template DNA during replication, and around which the replisome is built (PubMe…		CMG complex [GO:0071162]; cytoplasm [GO:0005737]; GINS complex [GO:0000811]; nucleoplasm [GO:0005654]; nucleus [GO:0005634]		DNA strand elongation involved in mitotic DNA replication [GO:1902983]; DNA unwinding involved in DNA replication [GO:0006268]; inner cell mass cell proliferation [GO:0001833]; positive regulation of DNA primase activity [GO:1903934]; positive regulation of DNA-directed DNA polymerase activity [GO:1900264]								OG0010666	NP_003684	FUNCTION: Mediates the binding and degradation of acetylated low density lipoprotein (Ac-LDL). Mediates heterophilic interactions, suggesting a function as adhesion protein. Plays a role in the regulation of neurite-like outgrowth (By similarity). {ECO:0000250}.	PF00053;	endocytic vesicle membrane [GO:0030666]; membrane [GO:0016020]; plasma membrane [GO:0005886]	low-density lipoprotein particle binding [GO:0030169]; scavenger receptor activity [GO:0005044]; transmembrane signaling receptor activity [GO:0004888]	cholesterol catabolic process [GO:0006707]; dendrite development [GO:0016358]; heterophilic cell-cell adhesion via plasma membrane cell adhesion molecules [GO:0007157]; neuron remodeling [GO:0016322]; positive regulation of axon regeneration [GO:0048680]; positive regulation of neuron projection development [GO:0010976]; receptor-mediated endocytosis [GO:0006898]	OG0014829	NP_004869	FUNCTION: Terminal enzyme of the cyclooxygenase (COX)-2-mediated prostaglandin E2 (PGE2) biosynthetic pathway. Catalyzes the glutathione-dependent oxidoreduction of prostaglandin endoperoxide H2 (PGH2) to prostaglandin E2 (PGE2) in response to inflammatory stimuli (PubMed:18682561, PubMed:10377395, PubMed:12672824, PubMed:12460774, PubMed:10869354, PubMed:12244105). Plays a key role in inflammati…	PF01124;	endoplasmic reticulum membrane [GO:0005789]; membrane [GO:0016020]; nuclear envelope lumen [GO:0005641]; perinuclear region of cytoplasm [GO:0048471]	glutathione binding [GO:0043295]; glutathione peroxidase activity [GO:0004602]; glutathione transferase activity [GO:0004364]; prostaglandin-D synthase activity [GO:0004667]; prostaglandin-E synthase activity [GO:0050220]	cell population proliferation [GO:0008283]; negative regulation of cell population proliferation [GO:0008285]; positive regulation of prostaglandin secretion [GO:0032308]; prostaglandin biosynthetic process [GO:0001516]; prostaglandin metabolic process [GO:0006693]; regulation of fever generation [GO:0031620]; regulation of inflammatory response [GO:0050727]; sensory perception of pain [GO:001923…	OG0016725	NP_714922	FUNCTION: Pore-forming subunit of a voltage-gated ion channel. {ECO:0000250|UniProtKB:Q8IU99}.	PF14798;	membrane [GO:0016020]	monoatomic cation channel activity [GO:0005261]		OG0011996	NP_001078868	FUNCTION: Induces activation of MAPK14/p38 cascade, when overexpressed (PubMed:28688764). Induces apoptosis, when overexpressed (PubMed:19969290). {ECO:0000269|PubMed:19969290, ECO:0000269|PubMed:28688764}.	PF12606;	microtubule cytoskeleton [GO:0015630]; plasma membrane [GO:0005886]		positive regulation of p38MAPK cascade [GO:1900745]	OG0016135
OG0016565	NP_068777	FUNCTION: Transcription factor required for TBX21/T-bet-dependent maturation of Th1 cells as well as maintenance of Th1-specific gene expression. Involved in embryogenesis and hematopoiesis (By similarity). {ECO:0000250}.	PF00046;	chromatin [GO:0000785]; nucleus [GO:0005634]	DNA-binding transcription factor activity, RNA polymerase II-specific [GO:0000981]; sequence-specific DNA binding [GO:0043565]	embryonic digestive tract morphogenesis [GO:0048557]; enteric nervous system development [GO:0048484]; epithelial cell proliferation [GO:0050673]; liver development [GO:0001889]; negative regulation of T-helper 2 cell differentiation [GO:0045629]; organ growth [GO:0035265]; positive regulation of epithelial cell proliferation [GO:0050679]; positive regulation of organ growth [GO:0046622]; positiv…	OG0014631	NP_919225	FUNCTION: RNA-binding factor that positively regulates gene expression by prohibiting miRNA-mediated gene suppression. Relieves miRNA repression in germline cells (By similarity). Prohibits the function of several miRNAs by blocking the accessibility of target mRNAs. Sequence-specific RNA-binding factor that binds specifically to U-rich regions (URRs) in the 3' untranslated region (3'-UTR) of sev…	PF14709;PF00076;	cytoplasm [GO:0005737]; nucleoplasm [GO:0005654]; nucleus [GO:0005634]	mRNA 3'-UTR binding [GO:0003730]; mRNA binding [GO:0003729]	3'-UTR-mediated mRNA destabilization [GO:0061158]; germ cell development [GO:0007281]; mRNA stabilization [GO:0048255]; negative regulation of miRNA-mediated gene silencing [GO:0060965]; spermatogenesis [GO:0007283]								OG0015671	NP_055149	FUNCTION: Important modulator of glutamate signaling pathway. {ECO:0000269|PubMed:27236917}.	PF03351;	plasma membrane [GO:0005886]; synapse [GO:0045202]	dynein intermediate chain binding [GO:0045505]; protein-containing complex binding [GO:0044877]	regulation of AMPA glutamate receptor clustering [GO:1904717]; regulation of glutamate receptor signaling pathway [GO:1900449]; regulation of postsynaptic membrane neurotransmitter receptor levels [GO:0099072]; regulation of synaptic transmission, glutamatergic [GO:0051966]	OG0014409	NP_000684	FUNCTION: Catalyzes the NAD-dependent oxidation of aldehyde substrates, such as all-trans-retinal and all-trans-13,14-dihydroretinal, to their corresponding carboxylic acids, all-trans-retinoate and all-trans-13,14-dihydroretinoate, respectively (By similarity) (PubMed:27759097). High specificity for all-trans-retinal as substrate, can also accept acetaldehyde as substrate in vitro but with lower…	PF00171;	cytoplasm [GO:0005737]; cytosol [GO:0005829]; extracellular exosome [GO:0070062]	aldehyde dehydrogenase (NAD+) activity [GO:0004029]; aldehyde dehydrogenase [NAD(P)+] activity [GO:0004030]; NAD+ binding [GO:0070403]; protein homodimerization activity [GO:0042803]; retinal dehydrogenase activity [GO:0001758]; thyroid hormone binding [GO:0070324]	apoptotic process [GO:0006915]; embryonic camera-type eye development [GO:0031076]; embryonic eye morphogenesis [GO:0048048]; face development [GO:0060324]; Harderian gland development [GO:0070384]; inner ear morphogenesis [GO:0042472]; locomotory behavior [GO:0007626]; neuromuscular process controlling balance [GO:0050885]; nucleus accumbens development [GO:0021768]; olfactory pit development [G…	OG0013477	NP_001095	FUNCTION: F-actin cross-linking protein which is thought to anchor actin to a variety of intracellular structures. This is a bundling protein.	PF00307;PF08726;PF00435;	actin filament [GO:0005884]; brush border [GO:0005903]; cell junction [GO:0030054]; cell projection [GO:0042995]; cortical actin cytoskeleton [GO:0030864]; cytosol [GO:0005829]; extracellular exosome [GO:0070062]; focal adhesion [GO:0005925]; plasma membrane [GO:0005886]; pseudopodium [GO:0031143]; Z disc [GO:0030018]	actin filament binding [GO:0051015]; calcium ion binding [GO:0005509]; identical protein binding [GO:0042802]; integrin binding [GO:0005178]; structural constituent of muscle [GO:0008307]; transmembrane transporter binding [GO:0044325]	actin cytoskeleton organization [GO:0030036]; bone morphogenesis [GO:0060349]; focal adhesion assembly [GO:0048041]; muscle cell development [GO:0055001]; negative regulation of calcineurin-NFAT signaling cascade [GO:0070885]; negative regulation of cold-induced thermogenesis [GO:0120163]; negative regulation of glycolytic process [GO:0045820]; negative regulation of oxidative phosphorylation [GO…	OG0013516	NP_001078949		PF06388;	membrane [GO:0016020]			OG0015232#
OG0016664	NP_061883	FUNCTION: Plays a significant role in maintaining keratin filament organization in intestinal epithelia. When phosphorylated, plays a role in the secretion of mucin in the small intestine (By similarity). {ECO:0000250, ECO:0000269|PubMed:12857878, ECO:0000269|PubMed:16608857}.	PF00038;	cytoplasm [GO:0005737]; cytosol [GO:0005829]; intermediate filament [GO:0005882]; intermediate filament cytoskeleton [GO:0045111]	structural constituent of cytoskeleton [GO:0005200]	apoptotic process [GO:0006915]; cellular response to starvation [GO:0009267]; epithelial cell differentiation [GO:0030855]; intermediate filament organization [GO:0045109]; regulation of protein secretion [GO:0050708]	OG0004987	NP_001338443													OG0005518	NP_001275493	FUNCTION: Transmembrane protein that binds to and facilitates the assembly of lysosomal proton-transporting V-type ATPase (v-ATPase), resulting in enhanced lysosomal acidification and trafficking (PubMed:30374053). By bringing the v-ATPase accessory protein ATP6AP2 and the v-ATPase subunit ATP6V0D1 together, allows v-ATPase complex formation and activation (PubMed:30374053). TMEM9-controlled vesi…	PF05434;	intercellular bridge [GO:0045171]; intracellular membrane-bounded organelle [GO:0043231]; late endosome [GO:0005770]; lysosomal membrane [GO:0005765]; lysosome [GO:0005764]; microtubule cytoskeleton [GO:0015630]; mitotic spindle [GO:0072686]; multivesicular body membrane [GO:0032585]		endosomal lumen acidification [GO:0048388]; lysosomal lumen acidification [GO:0007042]; positive regulation of canonical Wnt signaling pathway [GO:0090263]; protein transport [GO:0015031]; proton-transporting V-type ATPase complex assembly [GO:0070070]; regulation of protein catabolic process [GO:0042176]	OG0016437	NP_001158283		PF15786;	mitochondrion [GO:0005739]		mitochondrial cytochrome c oxidase assembly [GO:0033617]	OG0003964	NP_109590	FUNCTION: Transcriptional regulator of the circadian clock components: CLOCK, BMAL1, BMAL2, PER1/3, CRY1/2, NR1D1/2 and RORA/C. Positively regulates the transcriptional activity of CLOCK a core component of the circadian clock. Regulates transcription through chromatin remodeling by interacting with other proteins in chromatin as well as proteins in the basic transcriptional machinery. May be imp…	PF13771;	cytoplasm [GO:0005737]; nucleoplasm [GO:0005654]; nucleus [GO:0005634]	metal ion binding [GO:0046872]	circadian regulation of gene expression [GO:0032922]; negative regulation of multicellular organism growth [GO:0040015]; positive regulation of DNA-templated transcription [GO:0045893]; regulation of transcription by RNA polymerase II [GO:0006357]; skeletal system development [GO:0001501]	OG0011766	NP_055130	FUNCTION: Substrate-recognition component of a Cul2-RING (CRL2) E3 ubiquitin-protein ligase complex of the DesCEND (destruction via C-end degrons) pathway, which recognizes a C-degron located at the extreme C terminus of target proteins, leading to their ubiquitination and degradation (PubMed:29779948, PubMed:29775578, PubMed:30526872). The C-degron recognized by the DesCEND pathway is usually a …	PF13418;	Cul2-RING ubiquitin ligase complex [GO:0031462]; nuclear body [GO:0016604]; nuclear membrane [GO:0031965]; nucleoplasm [GO:0005654]; nucleus [GO:0005634]	ubiquitin ligase-substrate adaptor activity [GO:1990756]	proteasome-mediated ubiquitin-dependent protein catabolic process [GO:0043161]; protein ubiquitination [GO:0016567]; ubiquitin-dependent protein catabolic process via the C-end degron rule pathway [GO:0140627]	OG0006386
OG0010046	NP_000729	FUNCTION: The muscarinic acetylcholine receptor mediates various cellular responses, including inhibition of adenylate cyclase, breakdown of phosphoinositides and modulation of potassium channels through the action of G proteins. Primary transducing effect is Pi turnover.	PF00001;	axon terminus [GO:0043679]; cholinergic synapse [GO:0098981]; dendrite [GO:0030425]; glutamatergic synapse [GO:0098978]; membrane [GO:0016020]; plasma membrane [GO:0005886]; postsynaptic density membrane [GO:0098839]; presynaptic membrane [GO:0042734]; Schaffer collateral - CA1 synapse [GO:0098685]; synapse [GO:0045202]	G protein-coupled acetylcholine receptor activity [GO:0016907]; G protein-coupled serotonin receptor activity [GO:0004993]; phosphatidylinositol phospholipase C activity [GO:0004435]	adenylate cyclase-inhibiting G protein-coupled acetylcholine receptor signaling pathway [GO:0007197]; chemical synaptic transmission [GO:0007268]; cognition [GO:0050890]; G protein-coupled acetylcholine receptor signaling pathway [GO:0007213]; G protein-coupled receptor signaling pathway [GO:0007186]; G protein-coupled receptor signaling pathway, coupled to cyclic nucleotide second messenger [GO:…	OG0012153	NP_001184173	FUNCTION: Positive regulator of apoptosis. Plays a role in the Wnt signaling pathway, negatively regulating the expression of Wnt signaling components CTNNB1 and HMGA1 (PubMed:25569233). Involved in cell cycle progression, maintenance of the nuclear structure and stem cell differentiation (PubMed:25569233). May play a role in lung tumor development or progression (By similarity). {ECO:0000250|Uni…	PF04714;	chromatin [GO:0000785]; GBAF complex [GO:0140288]; SWI/SNF complex [GO:0016514]	actin binding [GO:0003779]	apoptotic process [GO:0006915]; cell differentiation [GO:0030154]; chromatin remodeling [GO:0006338]; negative regulation of cell differentiation [GO:0045596]; positive regulation of cell population proliferation [GO:0008284]; positive regulation of double-strand break repair [GO:2000781]; positive regulation of stem cell population maintenance [GO:1902459]; regulation of G0 to G1 transition [GO:…								OG0011898	NP_001308227	FUNCTION: Calcium-independent ATP-Mg/Pi exchanger that catalyzes the electroneutral exchange of Mg-ATP or free ADP against an hydrogenphosphate and participates in the net transport of adenine nucleotides across the mitochondria inner membrane. {ECO:0000250|UniProtKB:Q8BVN7}.	PF00153;	mitochondrial inner membrane [GO:0005743]; mitochondrion [GO:0005739]	ADP transmembrane transporter activity [GO:0015217]; ATP transmembrane transporter activity [GO:0005347]	ADP transport [GO:0015866]; ATP transport [GO:0015867]; mitochondrial ADP transmembrane transport [GO:0140021]; mitochondrial ATP transmembrane transport [GO:1990544]	OG0003296	NP_000810	FUNCTION: Trifunctional enzyme that catalyzes three distinct reactions as part of the 'de novo' inosine monophosphate biosynthetic pathway. {ECO:0000305|PubMed:12450384, ECO:0000305|PubMed:12755606, ECO:0000305|PubMed:20631005, ECO:0000305|PubMed:2183217}.	PF00586;PF02769;PF00551;PF01071;PF02843;PF02844;	cytosol [GO:0005829]; extracellular exosome [GO:0070062]	ATP binding [GO:0005524]; metal ion binding [GO:0046872]; phosphoribosylamine-glycine ligase activity [GO:0004637]; phosphoribosylformylglycinamidine cyclo-ligase activity [GO:0004641]; phosphoribosylglycinamide formyltransferase activity [GO:0004644]	'de novo' AMP biosynthetic process [GO:0044208]; 'de novo' IMP biosynthetic process [GO:0006189]; 'de novo' XMP biosynthetic process [GO:0097294]; adenine biosynthetic process [GO:0046084]; brainstem development [GO:0003360]; cerebellum development [GO:0021549]; cerebral cortex development [GO:0021987]; glycine metabolic process [GO:0006544]; GMP biosynthetic process [GO:0006177]; purine nucleoti…	OG0007485	NP_001289936	FUNCTION: Hydrolyzes N(G),N(G)-dimethyl-L-arginine (ADMA) and N(G)-monomethyl-L-arginine (MMA) which act as inhibitors of NOS. Has therefore a role in the regulation of nitric oxide generation. {ECO:0000269|PubMed:10493931}.		cytosol [GO:0005829]; extracellular exosome [GO:0070062]; mitochondrion [GO:0005739]	amino acid binding [GO:0016597]; catalytic activity [GO:0003824]; dimethylargininase activity [GO:0016403]	arginine catabolic process [GO:0006527]; arginine metabolic process [GO:0006525]; citrulline metabolic process [GO:0000052]; negative regulation of apoptotic process [GO:0043066]; nitric oxide biosynthetic process [GO:0006809]; nitric oxide mediated signal transduction [GO:0007263]; positive regulation of nitric oxide biosynthetic process [GO:0045429]; regulation of nitric-oxide synthase activity…	OG0010023	NP_001240652	FUNCTION: Involved in the negative regulation of dendrite outgrowth. {ECO:0000269|PubMed:33894126}.	PF01979;	cytosol [GO:0005829]; dendrite [GO:0030425]; neuronal cell body [GO:0043025]; protein-containing complex [GO:0032991]	hydrolase activity, acting on carbon-nitrogen (but not peptide) bonds, in cyclic amides [GO:0016812]	axon guidance [GO:0007411]; negative regulation of dendrite morphogenesis [GO:0050774]; nervous system development [GO:0007399]; signal transduction [GO:0007165]	OG0013473
OG0017504	NP_001073957	FUNCTION: Transcriptional activator. Binds the consensus DNA sequence 5'-DHWATTGAYTWWD-3' on a variety of gene promoters such as those of HNF3B and TTR (By similarity). {ECO:0000250}.	PF02376;PF00046;	chromatin [GO:0000785]; nucleus [GO:0005634]; transcription regulator complex [GO:0005667]	DNA-binding transcription activator activity, RNA polymerase II-specific [GO:0001228]; DNA-binding transcription factor activity, RNA polymerase II-specific [GO:0000981]; RNA polymerase II cis-regulatory region sequence-specific DNA binding [GO:0000978]; sequence-specific double-stranded DNA binding [GO:1990837]	regulation of transcription by RNA polymerase II [GO:0006357]	OG0014460	NP_004517	FUNCTION: Acts as component of the MCM2-7 complex (MCM complex) which is the replicative helicase essential for 'once per cell cycle' DNA replication initiation and elongation in eukaryotic cells. Core component of CDC45-MCM-GINS (CMG) helicase, the molecular machine that unwinds template DNA during replication, and around which the replisome is built (PubMed:32453425, PubMed:34694004, PubMed:347…	PF00493;PF12619;PF17855;PF14551;PF17207;	chromatin [GO:0000785]; chromosome, telomeric region [GO:0000781]; CMG complex [GO:0071162]; cytoplasm [GO:0005737]; MCM complex [GO:0042555]; nuclear origin of replication recognition complex [GO:0005664]; nucleoplasm [GO:0005654]; nucleus [GO:0005634]	ATP binding [GO:0005524]; ATP hydrolysis activity [GO:0016887]; DNA binding [GO:0003677]; DNA replication origin binding [GO:0003688]; enzyme binding [GO:0019899]; helicase activity [GO:0004386]; histone binding [GO:0042393]; metal ion binding [GO:0046872]; single-stranded DNA binding [GO:0003697]	apoptotic process [GO:0006915]; cellular response to interleukin-4 [GO:0071353]; cochlea development [GO:0090102]; DNA replication [GO:0006260]; DNA replication initiation [GO:0006270]; DNA unwinding involved in DNA replication [GO:0006268]; double-strand break repair via break-induced replication [GO:0000727]; mitotic DNA replication initiation [GO:1902975]; negative regulation of DNA helicase a…								OG0006468	NP_001170826	FUNCTION: Membrane-anchored forms may play a role in cellular adhesion.; FUNCTION: Megakaryocyte-potentiating factor (MPF) potentiates megakaryocyte colony formation in vitro.	PF06060;	cell surface [GO:0009986]; endoplasmic reticulum lumen [GO:0005788]; extracellular region [GO:0005576]; extracellular space [GO:0005615]; Golgi apparatus [GO:0005794]; membrane [GO:0016020]; plasma membrane [GO:0005886]		cell adhesion [GO:0007155]; cell-matrix adhesion [GO:0007160]; pancreas development [GO:0031016]	OG0006817	NP_001041666	FUNCTION: Multidomain protein that acts as a key epigenetic regulator by bridging DNA methylation and chromatin modification. Specifically recognizes and binds hemimethylated DNA at replication forks via its YDG domain and recruits DNMT1 methyltransferase to ensure faithful propagation of the DNA methylation patterns through DNA replication. In addition to its role in maintenance of DNA methylati…	PF00628;PF02182;PF12148;PF00240;	chromatin [GO:0000785]; euchromatin [GO:0000791]; heterochromatin [GO:0000792]; nuclear matrix [GO:0016363]; nucleoplasm [GO:0005654]; nucleus [GO:0005634]; replication fork [GO:0005657]	cis-regulatory region sequence-specific DNA binding [GO:0000987]; hemi-methylated DNA-binding [GO:0044729]; histone binding [GO:0042393]; identical protein binding [GO:0042802]; methyl-CpG binding [GO:0008327]; methylated histone binding [GO:0035064]; nucleic acid binding [GO:0003676]; ubiquitin protein ligase activity [GO:0061630]; ubiquitin-protein transferase activity [GO:0004842]; zinc ion bi…	cell cycle [GO:0007049]; DNA repair [GO:0006281]; heterochromatin formation [GO:0031507]; histone monoubiquitination [GO:0010390]; negative regulation of gene expression via CpG island methylation [GO:0044027]; negative regulation of transcription by RNA polymerase II [GO:0000122]; positive regulation of DNA topoisomerase (ATP-hydrolyzing) activity [GO:2000373]; positive regulation of protein met…	OG0016996	NP_940863		PF02190;PF13923;	cytoplasm [GO:0005737]	metal ion binding [GO:0046872]; ubiquitin protein ligase activity [GO:0061630]		OG0013664	NP_071422	FUNCTION: Receptor for persephin. Mediates the GDNF-induced autophosphorylation and activation of the RET receptor. May be important in C-cell development and, in the postnatal development of the adrenal medulla.	PF02351;	external side of plasma membrane [GO:0009897]; extracellular region [GO:0005576]; plasma membrane [GO:0005886]; receptor complex [GO:0043235]	glial cell-derived neurotrophic factor receptor activity [GO:0016167]	negative regulation of ossification [GO:0030279]; nervous system development [GO:0007399]; ossification [GO:0001503]	OG0004661
OG0013517#	XP_020953495						OG0008421	NP_000128		PF01557;PF09298;	cytosol [GO:0005829]; extracellular exosome [GO:0070062]	fumarylacetoacetase activity [GO:0004334]; metal ion binding [GO:0046872]	arginine catabolic process [GO:0006527]; homogentisate catabolic process [GO:1902000]; L-phenylalanine catabolic process [GO:0006559]; lipid metabolic process [GO:0006629]; tyrosine catabolic process [GO:0006572]								OG0009409	NP_001265170	FUNCTION: Coactivator of estrogen receptor-mediated transcription and a corepressor of other nuclear hormone receptors and sequence-specific transcription factors (PubMed:14963108). Plays a role in estrogen receptor (ER) genomic activity when present in the nuclear compartment by activating the ER target genes in a hormonal stimulation dependent manner. Can facilitate ER non-genomic signaling via…	PF08166;PF08167;	cytoplasm [GO:0005737]; euchromatin [GO:0000791]; membrane [GO:0016020]; MLL1 complex [GO:0071339]; nucleolus [GO:0005730]; nucleoplasm [GO:0005654]; nucleus [GO:0005634]	chromatin binding [GO:0003682]; RNA binding [GO:0003723]; SUMO binding [GO:0032183]	cellular response to estrogen stimulus [GO:0071391]; positive regulation of transcription by RNA polymerase II [GO:0045944]; rRNA processing [GO:0006364]	OG0009236	NP_005383	FUNCTION: Lysine demethylase that demethylates both histones and non-histone proteins (PubMed:20129925, PubMed:21167174, PubMed:21532585). Enzymatically inactive by itself, and becomes active following phosphorylation by PKA: forms a complex with ARID5B and mediates demethylation of methylated ARID5B (PubMed:21532585). Demethylation of ARID5B leads to target the PHF2-ARID5B complex to target prom…	PF17811;PF02373;PF00628;	kinetochore [GO:0000776]; nucleolus [GO:0005730]; nucleoplasm [GO:0005654]; nucleus [GO:0005634]	histone H3K9 demethylase activity [GO:0032454]; histone H4K20 demethylase activity [GO:0035575]; iron ion binding [GO:0005506]; methylated histone binding [GO:0035064]; transcription coactivator activity [GO:0003713]; transcription coregulator activity [GO:0003712]; zinc ion binding [GO:0008270]	liver development [GO:0001889]; negative regulation of rDNA heterochromatin formation [GO:0061188]; protein demethylation [GO:0006482]; regulation of transcription by RNA polymerase II [GO:0006357]; transcription initiation-coupled chromatin remodeling [GO:0045815]	OG0016452	NP_003664	FUNCTION: Muscle assembly regulating factor. Mediates the antiparallel assembly of titin (TTN) molecules at the sarcomeric Z-disk.	PF09470;	cytosol [GO:0005829]; I band [GO:0031674]; titin-telethonin complex [GO:1990733]; Z disc [GO:0030018]	BMP binding [GO:0036122]; FATZ binding [GO:0051373]; molecular adaptor activity [GO:0060090]; protein-macromolecule adaptor activity [GO:0030674]; structural constituent of muscle [GO:0008307]; titin binding [GO:0031432]; titin Z domain binding [GO:0070080]; transmembrane transporter binding [GO:0044325]	adult heart development [GO:0007512]; cardiac muscle cell development [GO:0055013]; cardiac muscle contraction [GO:0060048]; cardiac muscle hypertrophy [GO:0003300]; cardiac muscle hypertrophy in response to stress [GO:0014898]; cardiac muscle tissue morphogenesis [GO:0055008]; cardiac myofibril assembly [GO:0055003]; detection of mechanical stimulus [GO:0050982]; detection of muscle stretch [GO:…	OG0015106	NP_001073941	FUNCTION: Fatty acyl-coenzyme A (CoA) diphosphatase that hydrolyzes fatty acyl-CoA to yield acyl-4'-phosphopantetheine and adenosine 3',5'-bisphosphate (PubMed:32915949) (By similarity). Preferentially hydrolyzes unsaturated long-chain acyl-CoA substrates such as oleoyl-CoA/(9Z)-octadecenoyl-CoA and arachidonoyl-CoA/(5Z,8Z,11Z,14Z)-eicosatetraenoyl-CoA in the endoplasmic reticulum (ER) lumen (Pub…	PF10261;	endoplasmic reticulum membrane [GO:0005789]	acyl-coenzyme A diphosphatase activity [GO:0106399]; diacylglycerol binding [GO:0019992]; triglyceride binding [GO:0017129]	cytoskeleton organization [GO:0007010]; fatty-acyl-CoA catabolic process [GO:0036115]; intracellular triglyceride homeostasis [GO:0035356]; lipid droplet formation [GO:0140042]; lipid droplet organization [GO:0034389]; lipid homeostasis [GO:0055088]; lipid storage [GO:0019915]; phospholipid biosynthetic process [GO:0008654]; positive regulation of sequestering of triglyceride [GO:0010890]; regula…	OG0015692
OG0016133	NP_001012526	FUNCTION: Prion-like protein that has PrP(C)-like neuroprotective activity. May act as a modulator for the biological actions of normal and abnormal PrP (By similarity). {ECO:0000250}.	PF14999;	cytosol [GO:0005829]; extracellular region [GO:0005576]; nucleolus [GO:0005730]; nucleus [GO:0005634]; plasma membrane [GO:0005886]; vesicle [GO:0031982]	nucleic acid binding [GO:0003676]	protein import into nucleus [GO:0006606]	OG0004935	NP_078962	FUNCTION: Polyglutamylase which modifies tubulin, generating polyglutamate side chains of variable lengths on the gamma-carboxyl group of specific glutamate residues within the C-terminal tail of tubulin (PubMed:16901895, PubMed:25959773). Mediates both ATP-dependent initiation and elongation steps of the polyglutamylation reaction (PubMed:16901895, PubMed:25959773). Preferentially modifies the b…	PF03133;	cilium [GO:0005929]; cytosol [GO:0005829]; dendrite [GO:0030425]; microtubule [GO:0005874]; perikaryon [GO:0043204]	alpha-tubulin binding [GO:0043014]; ATP binding [GO:0005524]; beta-tubulin binding [GO:0048487]; metal ion binding [GO:0046872]; tubulin binding [GO:0015631]; tubulin-glutamic acid ligase activity [GO:0070740]	cell differentiation [GO:0030154]; microtubule cytoskeleton organization [GO:0000226]; nervous system development [GO:0007399]; protein polyglutamylation [GO:0018095]								OG0011256	NP_001338234						OG0017437	NP_001277008	FUNCTION: May be required for the coordinated crosstalk of factors involved in the maintenance of energy homeostasis, possibly by regulating the transcription of specific factors involved in energy balance. {ECO:0000250|UniProtKB:G3UXB3}.	PF00046;	chromatin [GO:0000785]; nucleus [GO:0005634]	DNA-binding transcription factor activity, RNA polymerase II-specific [GO:0000981]; RNA polymerase II cis-regulatory region sequence-specific DNA binding [GO:0000978]	cell differentiation [GO:0030154]; regulation of transcription by RNA polymerase II [GO:0006357]	OG0014085	NP_000696	FUNCTION: The beta subunit of the gastric H(+)/K(+) ATPase pump which transports H(+) ions in exchange for K(+) ions across the apical membrane of parietal cells. Plays a structural and regulatory role in the assembly and membrane targeting of a functionally active pump (By similarity). Within a transport cycle, the transfer of a H(+) ion across the membrane is coupled to ATP hydrolysis and is as…	PF00287;	apical plasma membrane [GO:0016324]; plasma membrane [GO:0005886]; sodium:potassium-exchanging ATPase complex [GO:0005890]	ATPase activator activity [GO:0001671]; heterocyclic compound binding [GO:1901363]; P-type potassium:proton transporter activity [GO:0008900]	cell adhesion [GO:0007155]; intracellular potassium ion homeostasis [GO:0030007]; intracellular sodium ion homeostasis [GO:0006883]; pH reduction [GO:0045851]; potassium ion import across plasma membrane [GO:1990573]; response to lipopolysaccharide [GO:0032496]; response to organonitrogen compound [GO:0010243]; sodium ion export across plasma membrane [GO:0036376]	OG0008077	NP_004940	FUNCTION: Component of intercellular desmosome junctions. Involved in the interaction of plaque proteins and intermediate filaments mediating cell-cell adhesion. May contribute to epidermal cell positioning (stratification) by mediating differential adhesiveness between cells that express different isoforms.	PF01049;PF00028;PF08758;	adherens junction [GO:0005912]; cornified envelope [GO:0001533]; cytoplasmic vesicle [GO:0031410]; desmosome [GO:0030057]; endoplasmic reticulum [GO:0005783]; extracellular exosome [GO:0070062]; intercalated disc [GO:0014704]; plasma membrane [GO:0005886]	calcium ion binding [GO:0005509]; cell adhesive protein binding involved in bundle of His cell-Purkinje myocyte communication [GO:0086083]	bundle of His cell-Purkinje myocyte adhesion involved in cell communication [GO:0086073]; cardiac muscle cell-cardiac muscle cell adhesion [GO:0086042]; cell adhesion [GO:0007155]; cell-cell adhesion [GO:0098609]; cellular response to starvation [GO:0009267]; homophilic cell adhesion via plasma membrane adhesion molecules [GO:0007156]; regulation of heart rate by cardiac conduction [GO:0086091]; …	OG0013154
OG0012140	NP_001137440	FUNCTION: Binds and exchanges GTP and GDP. {ECO:0000250}.	PF00025;	trans-Golgi network [GO:0005802]	GTP binding [GO:0005525]; GTPase activity [GO:0003924]	intracellular protein transport [GO:0006886]; protein localization to Golgi membrane [GO:1903292]; vesicle-mediated transport [GO:0016192]	OG0010111	NP_001026798	FUNCTION: May play a role in epithelial cell-cell contacts. May play a role in tumor invasiveness and metastasis formation. {ECO:0000269|PubMed:15986429}.		cell junction [GO:0030054]; cytoplasmic vesicle membrane [GO:0030659]; nucleoplasm [GO:0005654]; plasma membrane [GO:0005886]										OG0011616	NP_064587	FUNCTION: Has omega-amidase activity (PubMed:22674578, PubMed:19595734). The role of omega-amidase is to remove potentially toxic intermediates by converting 2-oxoglutaramate and 2-oxosuccinamate to biologically useful 2-oxoglutarate and oxaloacetate, respectively (PubMed:19595734). {ECO:0000269|PubMed:19595734, ECO:0000269|PubMed:22674578}.	PF00795;	centrosome [GO:0005813]; cytosol [GO:0005829]; extracellular exosome [GO:0070062]; extracellular region [GO:0005576]; specific granule lumen [GO:0035580]; tertiary granule lumen [GO:1904724]	2-oxoglutaramate amidase activity [GO:0106008]; omega-amidase activity [GO:0050152]	asparagine metabolic process [GO:0006528]; glutamine metabolic process [GO:0006541]; oxaloacetate metabolic process [GO:0006107]	OG0010836	NP_570602		PF13895;	blood microparticle [GO:0072562]; collagen-containing extracellular matrix [GO:0062023]; extracellular exosome [GO:0070062]; extracellular region [GO:0005576]; extracellular space [GO:0005615]; ficolin-1-rich granule lumen [GO:1904813]; plasma membrane [GO:0005886]; platelet alpha granule lumen [GO:0031093]; secretory granule lumen [GO:0034774]			OG0015770	NP_001013275	FUNCTION: Laminin alpha-5 receptor. May mediate intracellular signaling. {ECO:0000269|PubMed:9616226}.	PF08205;PF13895;PF13927;PF07686;	collagen-containing extracellular matrix [GO:0062023]; external side of plasma membrane [GO:0009897]; extracellular exosome [GO:0070062]; extracellular region [GO:0005576]; plasma membrane [GO:0005886]	laminin binding [GO:0043236]; laminin receptor activity [GO:0005055]; transmembrane signaling receptor activity [GO:0004888]	cell adhesion [GO:0007155]; cell-matrix adhesion [GO:0007160]; signal transduction [GO:0007165]	OG0008003	NP_001004712	FUNCTION: Odorant receptor. {ECO:0000305}.	PF13853;	plasma membrane [GO:0005886]	G protein-coupled receptor activity [GO:0004930]; olfactory receptor activity [GO:0004984]		OG0012063
OG0016708	NP_848652	FUNCTION: Catalyzes the synthesis of N-acetylaspartate acid (NAA) from L-aspartate and acetyl-CoA (PubMed:19524112, PubMed:19807691, PubMed:20385109). Promotes dopamine uptake by regulating TNF-alpha expression (By similarity). Attenuates methamphetamine-induced inhibition of dopamine uptake (PubMed:20385109). {ECO:0000250|UniProtKB:Q3UGX3, ECO:0000269|PubMed:19524112, ECO:0000269|PubMed:19807691…	PF00583;	cytoplasm [GO:0005737]; endoplasmic reticulum membrane [GO:0005789]; mitochondrial matrix [GO:0005759]; mitochondrial membrane [GO:0031966]; mitochondrion [GO:0005739]	aspartate N-acetyltransferase activity [GO:0017188]	aspartate family amino acid metabolic process [GO:0009066]	OG0004739	NP_001124178		PF15394;	extracellular region [GO:0005576]	RNA binding [GO:0003723]	anatomical structure development [GO:0048856]; cell differentiation [GO:0030154]; positive regulation of gene expression [GO:0010628]								OG0008688	NP_003128	FUNCTION: Serine/arginine-rich protein-specific kinase which specifically phosphorylates its substrates at serine residues located in regions rich in arginine/serine dipeptides, known as RS domains and is involved in the phosphorylation of SR splicing factors and the regulation of splicing. Plays a central role in the regulatory network for splicing, controlling the intranuclear distribution of s…	PF00069;	chromatin [GO:0000785]; cytoplasm [GO:0005737]; cytosol [GO:0005829]; endoplasmic reticulum [GO:0005783]; nuclear matrix [GO:0016363]; nuclear speck [GO:0016607]; nucleoplasm [GO:0005654]; nucleus [GO:0005634]; plasma membrane [GO:0005886]	ATP binding [GO:0005524]; magnesium ion binding [GO:0000287]; protein kinase activity [GO:0004672]; protein serine kinase activity [GO:0106310]; protein serine/threonine kinase activity [GO:0004674]; RNA binding [GO:0003723]	chromosome segregation [GO:0007059]; innate immune response [GO:0045087]; intracellular signal transduction [GO:0035556]; negative regulation of viral genome replication [GO:0045071]; peptidyl-serine phosphorylation [GO:0018105]; positive regulation of viral genome replication [GO:0045070]; protein phosphorylation [GO:0006468]; regulation of mRNA processing [GO:0050684]; regulation of mRNA splici…	OG0014270	NP_001473	FUNCTION: Transamidinase that catalyzes the transfer of the amidino group of L-arginine onto the amino moiety of acceptor metabolites such as glycine, beta-alanine, gamma-aminobutyric acid (GABA) and taurine yielding the corresponding guanidine derivatives (PubMed:3800397, PubMed:16820567, PubMed:36543883, PubMed:27233232). Catalyzes the rate-limiting step of creatine biosynthesis, namely the tra…		extracellular exosome [GO:0070062]; mitochondrial inner membrane [GO:0005743]; mitochondrial intermembrane space [GO:0005758]; mitochondrion [GO:0005739]	amidinotransferase activity [GO:0015067]; glycine amidinotransferase activity [GO:0015068]	creatine biosynthetic process [GO:0006601]; creatine metabolic process [GO:0006600]; learning or memory [GO:0007611]; muscle atrophy [GO:0014889]; positive regulation of cold-induced thermogenesis [GO:0120162]	OG0011875#	XP_020926978						OG0006217	NP_001128413	FUNCTION: [Ghrelin-27]: Ghrelin is the ligand for growth hormone secretagogue receptor type 1 (GHSR) (PubMed:10604470). Induces the release of growth hormone from the pituitary (PubMed:10604470). Has an appetite-stimulating effect, induces adiposity and stimulates gastric acid secretion. Involved in growth regulation. {ECO:0000269|PubMed:10604470}.; FUNCTION: [Ghrelin-28]: Ghrelin is the ligand f…	PF04643;PF04644;	axon [GO:0030424]; endoplasmic reticulum lumen [GO:0005788]; extracellular region [GO:0005576]; extracellular space [GO:0005615]; glutamatergic synapse [GO:0098978]; postsynapse [GO:0098794]; Schaffer collateral - CA1 synapse [GO:0098685]; secretory granule lumen [GO:0034774]	G protein-coupled receptor binding [GO:0001664]; ghrelin receptor binding [GO:0031768]; growth hormone-releasing hormone activity [GO:0016608]; protein tyrosine kinase activator activity [GO:0030296]	actin polymerization or depolymerization [GO:0008154]; adult feeding behavior [GO:0008343]; cartilage development [GO:0051216]; cortisol secretion [GO:0043400]; decidualization [GO:0046697]; dendrite development [GO:0016358]; excitatory postsynaptic potential [GO:0060079]; G protein-coupled receptor signaling pathway [GO:0007186]; gastric acid secretion [GO:0001696]; gastric emptying [GO:0035483]…	OG0008598
OG0017151	NP_001167589	FUNCTION: RNA binding protein, may be involved in post-transcriptional regulatory mechanisms. {ECO:0000250}.	PF00013;PF13920;	nucleus [GO:0005634]; perinuclear region of cytoplasm [GO:0048471]	metal ion binding [GO:0046872]; mRNA 3'-UTR AU-rich region binding [GO:0035925]; RNA binding [GO:0003723]	mRNA destabilization [GO:0061157]; mRNA localization resulting in post-transcriptional regulation of gene expression [GO:0010609]	OG0012467	NP_065184	FUNCTION: [Isoform 2]: Plays an important role in cell protection against oxidative stress and in the regulation of redox-related calcium homeostasis. Regulates the calcium level of the ER by protecting the calcium pump ATP2A2 against the oxidoreductase ERO1A-mediated oxidative damage. Within the ER, ERO1A activity increases the concentration of H(2)O(2), which attacks the luminal thiols in ATP2A…		endoplasmic reticulum membrane [GO:0005789]	calcium ion binding [GO:0005509]; oxidoreductase activity [GO:0016491]	calcium ion homeostasis [GO:0055074]; cellular response to caffeine [GO:0071313]; cellular response to oxidative stress [GO:0034599]; lung alveolus development [GO:0048286]; mitochondrion organization [GO:0007005]; multicellular organismal response to stress [GO:0033555]; positive regulation of response to oxidative stress [GO:1902884]; positive regulation of skeletal muscle cell proliferation [G…								OG0012374	NP_006504	FUNCTION: Catalyzes the attachment of serine to tRNA(Ser) in a two-step reaction: serine is first activated by ATP to form Ser-AMP and then transferred to the acceptor end of tRNA(Ser) (PubMed:22353712, PubMed:24095058, PubMed:9431993, PubMed:26433229, PubMed:28236339, PubMed:34570399, PubMed:36041817). Is probably also able to aminoacylate tRNA(Sec) with serine, to form the misacylated tRNA L-se…	PF02403;PF00587;	cytoplasm [GO:0005737]; cytosol [GO:0005829]; extracellular exosome [GO:0070062]; nucleus [GO:0005634]	ATP binding [GO:0005524]; enzyme binding [GO:0019899]; molecular adaptor activity [GO:0060090]; protein homodimerization activity [GO:0042803]; RNA polymerase II cis-regulatory region sequence-specific DNA binding [GO:0000978]; selenocysteine-tRNA ligase activity [GO:0098619]; serine-tRNA ligase activity [GO:0004828]; tRNA binding [GO:0000049]	cytoplasmic translation [GO:0002181]; negative regulation of angiogenesis [GO:0016525]; negative regulation of transcription by RNA polymerase II [GO:0000122]; negative regulation of vascular endothelial growth factor production [GO:1904046]; selenocysteine incorporation [GO:0001514]; seryl-tRNA aminoacylation [GO:0006434]; translation [GO:0006412]; tRNA modification [GO:0006400]	OG0013889	NP_115789		PF06522;	mitochondrial respiratory chain complex IV [GO:0005751]; nucleus [GO:0005634]		response to bacterium [GO:0009617]	OG0002225	NP_000893	FUNCTION: Thermolysin-like specificity, but is almost confined on acting on polypeptides of up to 30 amino acids (PubMed:6349683, PubMed:6208535, PubMed:15283675, PubMed:8168535). Biologically important in the destruction of opioid peptides such as Met- and Leu-enkephalins by cleavage of a Gly-Phe bond (PubMed:6349683, PubMed:17101991). Catalyzes cleavage of bradykinin, substance P and neurotensi…	PF01431;PF05649;	axon [GO:0030424]; brush border [GO:0005903]; cell surface [GO:0009986]; cytoplasm [GO:0005737]; cytoplasmic vesicle [GO:0031410]; dendrite [GO:0030425]; early endosome [GO:0005769]; extracellular exosome [GO:0070062]; focal adhesion [GO:0005925]; membrane [GO:0016020]; membrane raft [GO:0045121]; neuron projection terminus [GO:0044306]; neuronal cell body [GO:0043025]; plasma membrane [GO:000588…	cardiolipin binding [GO:1901612]; endopeptidase activity [GO:0004175]; exopeptidase activity [GO:0008238]; metalloendopeptidase activity [GO:0004222]; oligopeptidase activity [GO:0070012]; peptide binding [GO:0042277]; phosphatidylserine binding [GO:0001786]; protein homodimerization activity [GO:0042803]; zinc ion binding [GO:0008270]	aging [GO:0007568]; amyloid-beta clearance [GO:0097242]; amyloid-beta clearance by cellular catabolic process [GO:0150094]; amyloid-beta metabolic process [GO:0050435]; bradykinin catabolic process [GO:0010815]; cellular response to cytokine stimulus [GO:0071345]; cellular response to UV-A [GO:0071492]; cellular response to UV-B [GO:0071493]; creatinine metabolic process [GO:0046449]; hormone cat…	OG0001002	NP_001230716	FUNCTION: Recognizes base lesions in the genome and initiates base excision DNA repair. Acts as a monofunctional DNA glycosylase specific for uracil (U) residues in DNA with a preference for single-stranded DNA substrates. The activity is greater toward mismatches (U/G) compared to matches (U/A). Excises uracil (U), 5-formyluracil (fU) and uracil derivatives bearing an oxidized group at C5 [5-hyd…		cytosol [GO:0005829]; fibrillar center [GO:0001650]; nucleolus [GO:0005730]; nucleoplasm [GO:0005654]	DNA binding [GO:0003677]; DNA N-glycosylase activity [GO:0019104]; identical protein binding [GO:0042802]; oxidized pyrimidine nucleobase lesion DNA N-glycosylase activity [GO:0000703]; single-strand selective uracil DNA N-glycosylase activity [GO:0017065]; uracil DNA N-glycosylase activity [GO:0004844]	base-excision repair [GO:0006284]; depyrimidination [GO:0045008]	OG0014359
OG0005099	NP_056372	FUNCTION: Chromatin-remodeling protein that binds DNA through histones and regulates gene transcription. May specifically recognize and bind trimethylated 'Lys-27' (H3K27me3) and non-methylated 'Lys-4' of histone H3. Acts as a component of the histone deacetylase NuRD complex which participates in the remodeling of chromatin. Plays a role in the development of the nervous system by activating the…	PF08074;PF06461;PF08073;PF00385;PF06465;PF00271;PF00628;PF00176;	chromatin [GO:0000785]; cytosol [GO:0005829]; heterochromatin [GO:0000792]; membrane [GO:0016020]; nuclear speck [GO:0016607]; nucleoplasm [GO:0005654]; nucleus [GO:0005634]; NuRD complex [GO:0016581]	ATP binding [GO:0005524]; ATP hydrolysis activity [GO:0016887]; ATP-dependent chromatin remodeler activity [GO:0140658]; chromatin binding [GO:0003682]; DNA binding [GO:0003677]; H3K27me3 modified histone binding [GO:0061628]; helicase activity [GO:0004386]; histone binding [GO:0042393]; metal ion binding [GO:0046872]	cerebral cortex neuron differentiation [GO:0021895]; chromatin remodeling [GO:0006338]; negative regulation of cell population proliferation [GO:0008285]; negative regulation of transcription by RNA polymerase II [GO:0000122]; positive regulation of signal transduction by p53 class mediator [GO:1901798]; regulation of transcription by RNA polymerase II [GO:0006357]; sperm DNA condensation [GO:003…	OG0011193	NP_001269353	FUNCTION: Is able to inhibit all four classes of proteinases by a unique 'trapping' mechanism. This protein has a peptide stretch, called the 'bait region' which contains specific cleavage sites for different proteinases. When a proteinase cleaves the bait region, a conformational change is induced in the protein which traps the proteinase. The entrapped enzyme remains active against low molecula…	PF00207;PF07703;PF07677;PF01835;PF17791;PF17789;PF07678;	extracellular exosome [GO:0070062]; extracellular space [GO:0005615]	peptidase inhibitor activity [GO:0030414]; serine-type endopeptidase inhibitor activity [GO:0004867]	negative regulation of peptidase activity [GO:0010466]; regulation of endopeptidase activity [GO:0052548]								OG0015582	NP_057483	FUNCTION: Involved in the modulation of the mitochondrial apoptotic pathway by ensuring the accumulation of cardiolipin (CL) in mitochondrial membranes. In vitro, the TRIAP1:PRELID1 complex mediates the transfer of phosphatidic acid (PA) between liposomes and probably functions as a PA transporter across the mitochondrion intermembrane space to provide PA for CL synthesis in the inner membrane (P…	PF05254;	mitochondrial intermembrane space [GO:0005758]; mitochondrion [GO:0005739]; nucleoplasm [GO:0005654]; nucleus [GO:0005634]; protein-containing complex [GO:0032991]	p53 binding [GO:0002039]	apoptotic process [GO:0006915]; cellular response to UV [GO:0034644]; DNA damage response, signal transduction by p53 class mediator [GO:0030330]; DNA damage response, signal transduction by p53 class mediator resulting in cell cycle arrest [GO:0006977]; intermembrane lipid transfer [GO:0120009]; negative regulation of apoptotic process [GO:0043066]; negative regulation of cysteine-type endopepti…	OG0007701	NP_001290056		PF00226;	membrane [GO:0016020]			OG0015804#	XP_020917882, XP_020918015						OG0005245	NP_001128719	FUNCTION: Component of the elastin-associated microfibrils.	PF05507;PF01549;	collagen-containing extracellular matrix [GO:0062023]; extracellular region [GO:0005576]; microfibril [GO:0001527]		embryonic eye morphogenesis [GO:0048048]; positive regulation of cold-induced thermogenesis [GO:0120162]; post-embryonic eye morphogenesis [GO:0048050]	OG0008932
OG0008986	NP_001092764			membrane [GO:0016020]			OG0014844	NP_006172	FUNCTION: Netrins control guidance of CNS commissural axons and peripheral motor axons. {ECO:0000250}.	PF00053;PF00055;PF01759;	extracellular region [GO:0005576]; Golgi apparatus [GO:0005794]	DNA-binding transcription factor activity, RNA polymerase II-specific [GO:0000981]; RNA polymerase II cis-regulatory region sequence-specific DNA binding [GO:0000978]; signaling receptor binding [GO:0005102]	axon guidance [GO:0007411]; regulation of transcription by RNA polymerase II [GO:0006357]								OG0006863	NP_057033	FUNCTION: As part of a cytosolic protein quality control complex, the BAG6/BAT3 complex, maintains misfolded and hydrophobic patches-containing proteins in a soluble state and participates in their proper delivery to the endoplasmic reticulum or alternatively can promote their sorting to the proteasome where they undergo degradation (PubMed:20676083, PubMed:21636303, PubMed:21743475, PubMed:28104…	PF04190;	BAT3 complex [GO:0071818]; chromosome [GO:0005694]; cytoplasm [GO:0005737]; cytosol [GO:0005829]; nucleolus [GO:0005730]; nucleoplasm [GO:0005654]	protein-folding chaperone binding [GO:0051087]	cytoplasmic sequestering of protein [GO:0051220]; maintenance of unfolded protein involved in ERAD pathway [GO:1904378]; post-translational protein targeting to endoplasmic reticulum membrane [GO:0006620]; protein insertion into ER membrane [GO:0045048]; regulation of protein stability [GO:0031647]; tail-anchored membrane protein insertion into ER membrane [GO:0071816]; ubiquitin-dependent protei…	OG0000342	NP_055599	FUNCTION: May play a role in the regulation of RhoA GTPase by guanine nucleotide-binding alpha-12 (GNA12) and alpha-13 (GNA13). Acts as guanine nucleotide exchange factor (GEF) for RhoA GTPase and may act as GTPase-activating protein (GAP) for GNA12 and GNA13. Involved in neurotrophin-induced neurite outgrowth. {ECO:0000269|PubMed:21670212}.	PF00595;PF17838;PF09128;PF00621;	cytoplasm [GO:0005737]; cytosol [GO:0005829]; nucleoplasm [GO:0005654]; plasma membrane [GO:0005886]	G protein-coupled receptor binding [GO:0001664]; GTPase activator activity [GO:0005096]; guanyl-nucleotide exchange factor activity [GO:0005085]	actin cytoskeleton organization [GO:0030036]; establishment of cell polarity [GO:0030010]; G protein-coupled receptor signaling pathway [GO:0007186]; positive regulation of DNA-templated transcription [GO:0045893]; regulation of cell growth [GO:0001558]; regulation of small GTPase mediated signal transduction [GO:0051056]; Rho protein signal transduction [GO:0007266]; striated muscle contraction …	OG0012115	NP_057529	FUNCTION: May help orchestrate cytoskeletal arrangement. Contribute to lamellipodia formation.	PF00610;PF00169;	cytoplasm [GO:0005737]; cytoskeleton [GO:0005856]; lamellipodium membrane [GO:0031258]; plasma membrane [GO:0005886]	phosphatidylinositol-3,4-bisphosphate binding [GO:0043325]; phosphatidylinositol-3,5-bisphosphate binding [GO:0080025]; phosphatidylinositol-3-phosphate binding [GO:0032266]	actin cytoskeleton reorganization [GO:0031532]; intracellular signal transduction [GO:0035556]; positive regulation of plasma membrane bounded cell projection assembly [GO:0120034]	OG0016995	NP_001009612						OG0015141
OG0017453	NP_001139017		PF15765;				OG0011803	NP_001138775	FUNCTION: Probable ion channel. {ECO:0000250}.	PF07810;	extracellular exosome [GO:0070062]; plasma membrane [GO:0005886]	mechanosensitive monoatomic ion channel activity [GO:0008381]									OG0007707	NP_060064	FUNCTION: Displays low GTPase activity and exists predominantly in the GTP-bound form. {ECO:0000269|PubMed:12194967}.	PF00071;	plasma membrane [GO:0005886]	GDP binding [GO:0019003]; GTP binding [GO:0005525]; GTPase activity [GO:0003924]	signal transduction [GO:0007165]	OG0008159	NP_000040	FUNCTION: Catalyzes the deacetylation of N-acetylaspartic acid (NAA) to produce acetate and L-aspartate. NAA occurs in high concentration in brain and its hydrolysis NAA plays a significant part in the maintenance of intact white matter. In other tissues it acts as a scavenger of NAA from body fluids.	PF04952;	cytosol [GO:0005829]; nucleus [GO:0005634]	aminoacylase activity [GO:0004046]; aspartoacylase activity [GO:0019807]; hydrolase activity, acting on carbon-nitrogen (but not peptide) bonds, in linear amides [GO:0016811]; hydrolase activity, acting on ester bonds [GO:0016788]; identical protein binding [GO:0042802]; metal ion binding [GO:0046872]	acetate metabolic process [GO:0006083]; aspartate catabolic process [GO:0006533]; central nervous system myelination [GO:0022010]; positive regulation of oligodendrocyte differentiation [GO:0048714]	OG0015256	NP_001001712	FUNCTION: May play a role in male fertility. May act as a retinoid carrier protein within the epididymis.		extracellular region [GO:0005576]	small molecule binding [GO:0036094]		OG0012997	NP_001317255	FUNCTION: Involved in signal transduction through the Wnt pathway.	PF00628;	nucleoplasm [GO:0005654]	metal ion binding [GO:0046872]; methylated histone binding [GO:0035064]	canonical Wnt signaling pathway [GO:0060070]; hematopoietic progenitor cell differentiation [GO:0002244]; kidney development [GO:0001822]; positive regulation of transcription by RNA polymerase II [GO:0045944]; protein localization to nucleus [GO:0034504]; spermatid nucleus differentiation [GO:0007289]	OG0007626
OG0012988	NP_000106	FUNCTION: Non-specific receptor for endothelin 1, 2, and 3. Mediates its action by association with G proteins that activate a phosphatidylinositol-calcium second messenger system. {ECO:0000269|PubMed:7536888}.	PF00001;	membrane raft [GO:0045121]; nuclear membrane [GO:0031965]; plasma membrane [GO:0005886]	endothelin receptor activity [GO:0004962]; peptide hormone binding [GO:0017046]; type 1 angiotensin receptor binding [GO:0031702]	aging [GO:0007568]; aldosterone metabolic process [GO:0032341]; calcium ion transmembrane transport [GO:0070588]; calcium-mediated signaling [GO:0019722]; canonical Wnt signaling pathway [GO:0060070]; cell surface receptor signaling pathway [GO:0007166]; cellular response to lipopolysaccharide [GO:0071222]; cGMP-mediated signaling [GO:0019934]; endothelin receptor signaling pathway [GO:0086100]; …	OG0009254	NP_000226	FUNCTION: Catalyzes the deacylation of triacylglyceryl and cholesteryl ester core lipids of endocytosed low density lipoproteins to generate free fatty acids and cholesterol. {ECO:0000269|PubMed:15269241, ECO:0000269|PubMed:1718995, ECO:0000269|PubMed:7204383, ECO:0000269|PubMed:8112342, ECO:0000269|PubMed:9633819}.	PF00561;	cytosol [GO:0005829]; fibrillar center [GO:0001650]; intracellular membrane-bounded organelle [GO:0043231]; lysosomal lumen [GO:0043202]; lysosome [GO:0005764]; nucleoplasm [GO:0005654]	lipase activity [GO:0016298]; sterol esterase activity [GO:0004771]	acute inflammatory response [GO:0002526]; adaptive thermogenesis [GO:1990845]; adipose tissue development [GO:0060612]; ATP biosynthetic process [GO:0006754]; blood vessel endothelial cell differentiation [GO:0060837]; bone marrow development [GO:0048539]; cell morphogenesis [GO:0000902]; cell proliferation in bone marrow [GO:0071838]; cellular lipid biosynthetic process [GO:0097384]; cholesterol…								OG0013545	NP_000734	FUNCTION: After binding acetylcholine, the AChR responds by an extensive change in conformation that affects all subunits and leads to opening of an ion-conducting channel across the plasma membrane. {ECO:0000269|PubMed:31708116}.	PF02931;PF02932;	acetylcholine-gated channel complex [GO:0005892]; dendrite [GO:0030425]; membrane [GO:0016020]; neuronal cell body [GO:0043025]; nuclear speck [GO:0016607]; plasma membrane [GO:0005886]; plasma membrane raft [GO:0044853]; postsynaptic density [GO:0014069]; postsynaptic membrane [GO:0045211]; synapse [GO:0045202]	acetylcholine binding [GO:0042166]; acetylcholine receptor activity [GO:0015464]; acetylcholine-gated monoatomic cation-selective channel activity [GO:0022848]; ligand-gated monoatomic ion channel activity [GO:0015276]	acetylcholine receptor signaling pathway [GO:0095500]; activation of transmembrane receptor protein tyrosine kinase activity [GO:0007171]; behavioral response to nicotine [GO:0035095]; chemical synaptic transmission [GO:0007268]; excitatory postsynaptic potential [GO:0060079]; locomotory behavior [GO:0007626]; membrane depolarization [GO:0051899]; monoatomic ion transmembrane transport [GO:003422…	OG0016381	NP_001839	FUNCTION: Collagen VI acts as a cell-binding protein.	PF01391;PF00092;	collagen type VI trimer [GO:0005589]; collagen-containing extracellular matrix [GO:0062023]; endoplasmic reticulum lumen [GO:0005788]; extracellular exosome [GO:0070062]; extracellular region [GO:0005576]; lysosomal membrane [GO:0005765]; membrane [GO:0016020]; protein-containing complex [GO:0032991]; sarcolemma [GO:0042383]	collagen binding [GO:0005518]; extracellular matrix structural constituent conferring tensile strength [GO:0030020]; platelet-derived growth factor binding [GO:0048407]	cell adhesion [GO:0007155]; cellular response to amino acid stimulus [GO:0071230]; endodermal cell differentiation [GO:0035987]; osteoblast differentiation [GO:0001649]	OG0011489	NP_000901	FUNCTION: Receptor for neuropeptide Y and peptide YY. The rank order of affinity of this receptor for pancreatic polypeptides is PYY > NPY > PYY (3-36) > NPY (2-36) > [Ile-31, Gln-34] PP > [Leu-31, Pro-34] NPY > PP, [Pro-34] PYY and NPY free acid.	PF00001;	cilium [GO:0005929]; non-motile cilium [GO:0097730]; plasma membrane [GO:0005886]	calcium channel regulator activity [GO:0005246]; neuropeptide Y receptor activity [GO:0004983]; peptide YY receptor activity [GO:0001601]; signaling receptor activity [GO:0038023]	adenylate cyclase-inhibiting G protein-coupled receptor signaling pathway [GO:0007193]; cardiac left ventricle morphogenesis [GO:0003214]; locomotory behavior [GO:0007626]; outflow tract morphogenesis [GO:0003151]	OG0007981	NP_065394	FUNCTION: Nonselective cation channel probably playing a role in the regulation of membrane trafficking events and of metal homeostasis (PubMed:11013137, PubMed:12459486, PubMed:15336987, PubMed:14749347, PubMed:29019983, PubMed:27623384). Proposed to play a major role in Ca(2+) release from late endosome and lysosome vesicles to the cytoplasm, which is important for many lysosome-dependent cellu…	PF08016;	cell projection [GO:0042995]; endosome membrane [GO:0010008]; Golgi apparatus [GO:0005794]; intracellular membrane-bounded organelle [GO:0043231]; late endosome [GO:0005770]; late endosome membrane [GO:0031902]; lysosomal membrane [GO:0005765]; lysosome [GO:0005764]; membrane [GO:0016020]; nucleoplasm [GO:0005654]; phagocytic cup [GO:0001891]; phagocytic vesicle membrane [GO:0030670]; plasma memb…	calcium channel activity [GO:0005262]; identical protein binding [GO:0042802]; intracellular phosphatidylinositol-3,5-bisphosphate-sensitive monatomic cation channel activity [GO:0097682]; iron ion transmembrane transporter activity [GO:0005381]; ligand-gated calcium channel activity [GO:0099604]; lipid binding [GO:0008289]; monoatomic cation channel activity [GO:0005261]; NAADP-sensitive calcium…	adaptive immune response [GO:0002250]; autophagosome maturation [GO:0097352]; calcium ion export [GO:1901660]; calcium ion transmembrane transport [GO:0070588]; cellular response to calcium ion [GO:0071277]; cellular response to pH [GO:0071467]; monoatomic cation transport [GO:0006812]; phagosome maturation [GO:0090382]; positive regulation of lysosome organization [GO:1905673]; protein homotetra…	OG0010735
OG0017271	NP_003814	FUNCTION: Decoy receptor that can neutralize the cytotoxic ligands TNFS14/LIGHT, TNFSF15 and TNFSF6/FASL. Protects against apoptosis. {ECO:0000269|PubMed:21300286}.	PF00020;	extracellular region [GO:0005576]; extracellular space [GO:0005615]	signaling receptor activity [GO:0038023]	apoptotic process [GO:0006915]; negative regulation of apoptotic process [GO:0043066]	OG0008003	NP_001004712	FUNCTION: Odorant receptor. {ECO:0000305}.	PF13853;	plasma membrane [GO:0005886]	G protein-coupled receptor activity [GO:0004930]; olfactory receptor activity [GO:0004984]									OG0014415	NP_009158	FUNCTION: Orphan receptor. May play a role in brain function.	PF00001;	plasma membrane [GO:0005886]	G protein-coupled receptor activity [GO:0004930]	G protein-coupled receptor signaling pathway [GO:0007186]	OG0013971	NP_001013663		PF15816;	membrane [GO:0016020]			OG0015503	NP_000867	FUNCTION: Mediates the transport of phosphorylated lysosomal enzymes from the Golgi complex and the cell surface to lysosomes (PubMed:2963003, PubMed:18817523). Lysosomal enzymes bearing phosphomannosyl residues bind specifically to mannose-6-phosphate receptors in the Golgi apparatus and the resulting receptor-ligand complex is transported to an acidic prelysosomal compartment where the low pH m…	PF00878;PF00040;	cell surface [GO:0009986]; clathrin coat [GO:0030118]; clathrin-coated endocytic vesicle membrane [GO:0030669]; early endosome [GO:0005769]; endocytic vesicle [GO:0030139]; endosome [GO:0005768]; endosome membrane [GO:0010008]; extracellular exosome [GO:0070062]; focal adhesion [GO:0005925]; Golgi apparatus [GO:0005794]; Golgi membrane [GO:0000139]; late endosome [GO:0005770]; membrane [GO:001602…	enzyme binding [GO:0019899]; G-protein alpha-subunit binding [GO:0001965]; identical protein binding [GO:0042802]; insulin-like growth factor binding [GO:0005520]; insulin-like growth factor II binding [GO:0031995]; insulin-like growth factor receptor activity [GO:0005010]; mannose binding [GO:0005537]; phosphoprotein binding [GO:0051219]; retinoic acid binding [GO:0001972]; retromer complex bind…	animal organ regeneration [GO:0031100]; G protein-coupled receptor signaling pathway [GO:0007186]; liver development [GO:0001889]; lysosomal transport [GO:0007041]; positive regulation by host of viral process [GO:0044794]; positive regulation of apoptotic process [GO:0043065]; post-embryonic development [GO:0009791]; receptor-mediated endocytosis [GO:0006898]; response to retinoic acid [GO:00325…	OG0008346	NP_001119583	FUNCTION: May be involved in meiosis or the maturation of germ cells.			growth factor activity [GO:0008083]	meiotic cell cycle [GO:0051321]; negative regulation of cell growth [GO:0030308]	OG0014572
OG0011371	NP_004988	FUNCTION: Binds to myosin; probably involved in interaction with thick myofilaments in the A-band.	PF00041;PF07679;	myosin filament [GO:0032982]	structural constituent of muscle [GO:0008307]	cell adhesion [GO:0007155]; regulation of striated muscle contraction [GO:0006942]	OG0006684	NP_001124292	FUNCTION: Small GTPase-like component of the intraflagellar transport (IFT) complex B. {ECO:0000250}.	PF08477;	centrosome [GO:0005813]; ciliary tip [GO:0097542]; cilium [GO:0005929]; endomembrane system [GO:0012505]; intraciliary transport particle B [GO:0030992]	GTP binding [GO:0005525]; GTPase activity [GO:0003924]	cilium assembly [GO:0060271]; intracellular protein transport [GO:0006886]; intraciliary anterograde transport [GO:0035720]								OG0012757	NP_004150	FUNCTION: The proteasome is a multicatalytic proteinase complex which is characterized by its ability to cleave peptides with Arg, Phe, Tyr, Leu, and Glu adjacent to the leaving group at neutral or slightly basic pH. The proteasome has an ATP-dependent proteolytic activity. This subunit is involved in antigen processing to generate class I binding peptides. Replacement of PSMB5 by PSMB8 increases…	PF00227;	cytosol [GO:0005829]; extracellular exosome [GO:0070062]; nucleoplasm [GO:0005654]; nucleus [GO:0005634]; proteasome complex [GO:0000502]; proteasome core complex [GO:0005839]; proteasome core complex, beta-subunit complex [GO:0019774]; spermatoproteasome complex [GO:1990111]	endopeptidase activity [GO:0004175]; threonine-type endopeptidase activity [GO:0004298]	antigen processing and presentation [GO:0019882]; fat cell differentiation [GO:0045444]; proteolysis involved in protein catabolic process [GO:0051603]; regulation of endopeptidase activity [GO:0052548]	OG0003596	NP_001035784	FUNCTION: Component of the chromosomal passenger complex (CPC), a complex that acts as a key regulator of mitosis. The CPC complex has essential functions at the centromere in ensuring correct chromosome alignment and segregation and is required for chromatin-induced microtubule stabilization and spindle assembly. Acts as a scaffold regulating CPC localization and activity. The C-terminus associa…	PF03941;PF12178;	central element [GO:0000801]; chromocenter [GO:0010369]; chromosome passenger complex [GO:0032133]; chromosome, centromeric region [GO:0000775]; cytosol [GO:0005829]; kinetochore [GO:0000776]; lateral element [GO:0000800]; meiotic spindle midzone [GO:1990385]; microtubule [GO:0005874]; microtubule cytoskeleton [GO:0015630]; midbody [GO:0030496]; nuclear body [GO:0016604]; nucleoplasm [GO:0005654]…	molecular function activator activity [GO:0140677]	chromosome segregation [GO:0007059]; meiotic spindle midzone assembly [GO:0051257]; metaphase plate congression [GO:0051310]; mitotic cell cycle [GO:0000278]; mitotic cytokinesis [GO:0000281]; mitotic spindle midzone assembly [GO:0051256]; mitotic spindle organization [GO:0007052]; positive regulation of attachment of mitotic spindle microtubules to kinetochore [GO:1902425]; positive regulation o…	OG0012898	NP_002635	FUNCTION: [Polymeric immunoglobulin receptor]: Mediates selective transcytosis of polymeric IgA and IgM across mucosal epithelial cells. Binds polymeric IgA and IgM at the basolateral surface of epithelial cells. The complex is then transported across the cell to be secreted at the apical surface. During this process, a cleavage occurs that separates the extracellular (known as the secretory comp…	PF07686;	azurophil granule membrane [GO:0035577]; extracellular exosome [GO:0070062]; extracellular space [GO:0005615]; plasma membrane [GO:0005886]; receptor complex [GO:0043235]; secretory IgA immunoglobulin complex [GO:0071751]	polymeric immunoglobulin receptor activity [GO:0001792]; transmembrane signaling receptor activity [GO:0004888]	detection of chemical stimulus involved in sensory perception of bitter taste [GO:0001580]; epidermal growth factor receptor signaling pathway [GO:0007173]; Fc receptor signaling pathway [GO:0038093]; immunoglobulin transcytosis in epithelial cells mediated by polymeric immunoglobulin receptor [GO:0002415]; receptor clustering [GO:0043113]; retina homeostasis [GO:0001895]	OG0008032	NP_003380		PF08953;PF00400;PF16300;	transcription repressor complex [GO:0017053]	actin filament binding [GO:0051015]	intracellular signal transduction [GO:0035556]	OG0009759
OG0005265	NP_001304663	FUNCTION: Regulator of pre-B-cell leukemia transcription factors (BPXs) function. Inhibits the binding of PBX1-HOX complex to DNA and blocks the transcriptional activity of E2A-PBX1. Tethers estrogen receptor-alpha (ESR1) to microtubules and allows them to influence estrogen receptors-alpha signaling. {ECO:0000269|PubMed:10825160, ECO:0000269|PubMed:12360403, ECO:0000269|PubMed:17043237}.		chromatin [GO:0000785]; cytosol [GO:0005829]; microtubule [GO:0005874]; nucleoplasm [GO:0005654]; nucleus [GO:0005634]; transcription regulator complex [GO:0005667]	DNA-binding transcription factor binding [GO:0140297]; transcription coactivator activity [GO:0003713]; transcription corepressor activity [GO:0003714]	articular cartilage development [GO:0061975]; cell adhesion [GO:0007155]; cell migration [GO:0016477]; extracellular matrix disassembly [GO:0022617]; gene expression involved in extracellular matrix organization [GO:1901148]; hemopoiesis [GO:0030097]; negative regulation of DNA-templated transcription [GO:0045892]; positive regulation of chondrocyte proliferation [GO:1902732]; positive regulation…	OG0010959	NP_002022	FUNCTION: Non-receptor tyrosine-protein kinase that negatively regulates cell proliferation. Positively regulates PTEN protein stability through phosphorylation of PTEN on 'Tyr-336', which in turn prevents its ubiquitination and degradation, possibly by reducing its binding to NEDD4. May function as a tumor suppressor. {ECO:0000269|PubMed:19345329}.	PF07714;PF00017;PF00018;	azurophil granule lumen [GO:0035578]; cytosol [GO:0005829]; extracellular exosome [GO:0070062]; extracellular region [GO:0005576]; extrinsic component of cytoplasmic side of plasma membrane [GO:0031234]; nucleoplasm [GO:0005654]; nucleus [GO:0005634]; specific granule lumen [GO:0035580]	ATP binding [GO:0005524]; non-membrane spanning protein tyrosine kinase activity [GO:0004715]; protein tyrosine kinase activity [GO:0004713]; signaling receptor binding [GO:0005102]	cell differentiation [GO:0030154]; innate immune response [GO:0045087]; negative regulation of transcription by RNA polymerase II [GO:0000122]; protein phosphorylation [GO:0006468]; transmembrane receptor protein tyrosine kinase signaling pathway [GO:0007169]								OG0004048	NP_001137298	FUNCTION: May be involved in microtubule polymerization, and spindle function by stabilizing microtubules and anchoring them at centrosomes. May play a role in cell migration (By similarity). {ECO:0000250}.	PF00307;PF03271;	cytoplasm [GO:0005737]; cytoplasmic microtubule [GO:0005881]; focal adhesion [GO:0005925]; microtubule cytoskeleton [GO:0015630]; microtubule organizing center [GO:0005815]; microtubule plus-end [GO:0035371]; spindle midzone [GO:0051233]	identical protein binding [GO:0042802]; microtubule binding [GO:0008017]; microtubule plus-end binding [GO:0051010]; protein kinase binding [GO:0019901]	cell division [GO:0051301]; positive regulation of ARF protein signal transduction [GO:0032014]; positive regulation of focal adhesion disassembly [GO:0120183]; positive regulation of GTPase activity [GO:0043547]; positive regulation of keratinocyte migration [GO:0051549]; protein localization to microtubule [GO:0035372]; regulation of microtubule polymerization or depolymerization [GO:0031110]; …	OG0005470	NP_060988	FUNCTION: Acts as a replication initiation factor that brings together the MCM2-7 helicase and the DNA polymerase alpha/primase complex in order to initiate DNA replication. Additionally, plays a role in preventing DNA damage during replication. Key effector of the RBBP6 and ZBTB38-mediated regulation of DNA-replication and common fragile sites stability; acts as a direct target of transcriptiona…	PF09332;PF09329;	nuclear replication fork [GO:0043596]; nucleolus [GO:0005730]; nucleoplasm [GO:0005654]; nucleus [GO:0005634]	DNA replication origin binding [GO:0003688]; enzyme binding [GO:0019899]; identical protein binding [GO:0042802]; metal ion binding [GO:0046872]; single-stranded DNA binding [GO:0003697]	cell population proliferation [GO:0008283]; DNA damage response [GO:0006974]; DNA replication initiation [GO:0006270]	OG0016803#	XP_005667131						OG0003077	NP_001034795	FUNCTION: Cilium- and flagellum-associated protein (PubMed:29606301). In the olfactory epithelium, regulates the speed of activation and termination of the odor response and thus contributes to the robustness of olfactory transduction pathways (By similarity). Required for sperm flagellum assembly and stability (PubMed:29606301). {ECO:0000250|UniProtKB:Q8BH53, ECO:0000269|PubMed:29606301}.		cytoplasm [GO:0005737]; non-motile cilium [GO:0097730]; sperm midpiece [GO:0097225]		flagellated sperm motility [GO:0030317]; olfactory behavior [GO:0042048]; positive regulation of fertilization [GO:1905516]; positive regulation of flagellated sperm motility [GO:1902093]; response to odorant [GO:1990834]; sensory perception of smell [GO:0007608]; sperm axoneme assembly [GO:0007288]	OG0008306
OG0015698	NP_001277141	FUNCTION: Regulates maturation of the transmembrane metalloprotease ADAM10. {ECO:0000250|UniProtKB:Q8VCF5}.	PF00335;	membrane [GO:0016020]	enzyme binding [GO:0019899]	establishment of protein localization to organelle [GO:0072594]	OG0011658	NP_001186880	FUNCTION: May be involved sperm-egg plasma membrane adhesion and fusion during fertilization (PubMed:28182716). Exhibits bacteriolytic activity in vitro against Micrococcus luteus and Staphylococcus aureus (PubMed:28182716, PubMed:24013621). Shows weak bacteriolytic activity against Gram-positive bacteria at physiological pH (PubMed:28182716). Bacteriolytic activity is pH-dependent, with a maximu…	PF00062;	acrosomal vesicle [GO:0001669]; cell surface [GO:0009986]; extracellular region [GO:0005576]; sperm flagellum [GO:0036126]; sperm midpiece [GO:0097225]; sperm plasma membrane [GO:0097524]	lysozyme activity [GO:0003796]	defense response to bacterium [GO:0042742]; fertilization [GO:0009566]; fusion of sperm to egg plasma membrane involved in single fertilization [GO:0007342]; killing of cells of another organism [GO:0031640]; metabolic process [GO:0008152]								OG0015516	NP_004083	FUNCTION: Converts unsaturated trans-2-enoyl-CoA species ((2E)-enoyl-CoA) to the corresponding (3S)-3hydroxyacyl-CoA species through addition of a water molecule to the double bond (PubMed:25125611, PubMed:26251176). Catalyzes the hydration of medium- and short-chained fatty enoyl-CoA thioesters from 4 carbons long (C4) up to C16 (PubMed:26251176). Has high substrate specificity for crotonyl-CoA …	PF00378;	mitochondrial matrix [GO:0005759]; mitochondrion [GO:0005739]	3-hydroxypropionyl-CoA dehydratase activity [GO:0043956]; crotonyl-CoA hydratase activity [GO:0120092]; delta(3)-delta(2)-enoyl-CoA isomerase activity [GO:0004165]; enoyl-CoA hydratase activity [GO:0004300]	branched-chain amino acid catabolic process [GO:0009083]; fatty acid beta-oxidation [GO:0006635]	OG0005497	NP_001138618	FUNCTION: G-protein coupled receptor for CRH (corticotropin-releasing factor) and UCN (urocortin). Has high affinity for CRH and UCN. Ligand binding causes a conformation change that triggers signaling via guanine nucleotide-binding proteins (G proteins) and down-stream effectors, such as adenylate cyclase. Promotes the activation of adenylate cyclase, leading to increased intracellular cAMP leve…	PF00002;PF02793;	endosome [GO:0005768]; membrane [GO:0016020]; neuron projection [GO:0043005]; plasma membrane [GO:0005886]	corticotrophin-releasing factor receptor activity [GO:0015056]; corticotropin-releasing hormone binding [GO:0051424]	activation of adenylate cyclase activity [GO:0007190]; adenylate cyclase-activating G protein-coupled receptor signaling pathway [GO:0007189]; adrenal gland development [GO:0030325]; behavioral response to ethanol [GO:0048149]; cell surface receptor signaling pathway [GO:0007166]; cellular response to corticotropin-releasing hormone stimulus [GO:0071376]; corticotropin secretion [GO:0051458]; fea…	OG0013896	NP_006062	FUNCTION: May have a central role in fertilization. May generate a Ca(2+) transporting channel directly involved in initiating the acrosome reaction of the sperm.	PF08016;PF01477;PF20519;PF02010;	membrane [GO:0016020]	calcium channel activity [GO:0005262]; calcium ion binding [GO:0005509]	acrosome reaction [GO:0007340]; detection of mechanical stimulus [GO:0050982]	OG0013740	NP_001454	FUNCTION: Soluble frizzled-related proteins (sFRPS) function as modulators of Wnt signaling through direct interaction with Wnts. They have a role in regulating cell growth and differentiation in specific cell types. SFRP3/FRZB appears to be involved in limb skeletogenesis. Antagonist of Wnt8 signaling. Regulates chondrocyte maturation and long bone development.	PF01392;PF01759;	cytoplasm [GO:0005737]; extracellular space [GO:0005615]; membrane [GO:0016020]	Wnt-protein binding [GO:0017147]	canonical Wnt signaling pathway [GO:0060070]; cochlea morphogenesis [GO:0090103]; convergent extension involved in organogenesis [GO:0060029]; epithelial cell development [GO:0002064]; hepatocyte differentiation [GO:0070365]; negative regulation of canonical Wnt signaling pathway [GO:0090090]; negative regulation of cartilage development [GO:0061037]; negative regulation of cell development [GO:0…	OG0016723
OG0015688	NP_067009	FUNCTION: Component of the zona pellucida, an extracellular matrix surrounding oocytes which mediates sperm binding, induction of the acrosome reaction and prevents post-fertilization polyspermy. The zona pellucida is composed of 3 to 4 glycoproteins, ZP1, ZP2, ZP3, and ZP4. ZP4 may act as a sperm receptor.	PF00088;PF00100;	collagen-containing extracellular matrix [GO:0062023]; egg coat [GO:0035805]; extracellular region [GO:0005576]; plasma membrane [GO:0005886]	acrosin binding [GO:0032190]; identical protein binding [GO:0042802]; structural constituent of egg coat [GO:0035804]	acrosomal vesicle exocytosis [GO:0060478]; binding of sperm to zona pellucida [GO:0007339]; negative regulation of binding of sperm to zona pellucida [GO:2000360]; positive regulation of acrosome reaction [GO:2000344]; positive regulation of humoral immune response [GO:0002922]; positive regulation of T cell proliferation [GO:0042102]; prevention of polyspermy [GO:0060468]	OG0005080	NP_001306143	FUNCTION: Cleaves C-terminal amino acids linked to proline in peptides such as angiotensin II, III and des-Arg9-bradykinin. This cleavage occurs at acidic pH, but enzymatic activity is retained with some substrates at neutral pH.	PF05577;	azurophil granule membrane [GO:0035577]; basal part of cell [GO:0045178]; extracellular exosome [GO:0070062]; ficolin-1-rich granule membrane [GO:0101003]; intracellular membrane-bounded organelle [GO:0043231]; plasma membrane [GO:0005886]	dipeptidyl-peptidase activity [GO:0008239]; serine-type carboxypeptidase activity [GO:0004185]	angiogenesis involved in wound healing [GO:0060055]; energy homeostasis [GO:0097009]; glucose homeostasis [GO:0042593]; negative regulation of systemic arterial blood pressure [GO:0003085]; plasma kallikrein-kinin cascade [GO:0002353]; proteolysis [GO:0006508]; regulation of blood vessel endothelial cell migration [GO:0043535]; regulation of reactive oxygen species metabolic process [GO:2000377];…								OG0006823	NP_001822	FUNCTION: [Isoform 1]: Functions as extracellular chaperone that prevents aggregation of non native proteins (PubMed:11123922, PubMed:19535339). Prevents stress-induced aggregation of blood plasma proteins (PubMed:11123922, PubMed:12176985, PubMed:17260971, PubMed:19996109). Inhibits formation of amyloid fibrils by APP, APOC2, B2M, CALCA, CSN3, SNCA and aggregation-prone LYZ variants (in vitro) (…	PF01093;	apical dendrite [GO:0097440]; blood microparticle [GO:0072562]; cell surface [GO:0009986]; chromaffin granule [GO:0042583]; collagen-containing extracellular matrix [GO:0062023]; cytoplasm [GO:0005737]; cytosol [GO:0005829]; extracellular exosome [GO:0070062]; extracellular region [GO:0005576]; extracellular space [GO:0005615]; Golgi apparatus [GO:0005794]; intracellular membrane-bounded organell…	amyloid-beta binding [GO:0001540]; low-density lipoprotein particle receptor binding [GO:0050750]; misfolded protein binding [GO:0051787]; protein carrier chaperone [GO:0140597]; protein heterodimerization activity [GO:0046982]; protein-containing complex binding [GO:0044877]; protein-folding chaperone binding [GO:0051087]; signaling receptor binding [GO:0005102]; tau protein binding [GO:0048156]…	cell morphogenesis [GO:0000902]; central nervous system myelin maintenance [GO:0032286]; chaperone-mediated protein complex assembly [GO:0051131]; chaperone-mediated protein folding [GO:0061077]; complement activation [GO:0006956]; complement activation, classical pathway [GO:0006958]; immune complex clearance [GO:0002434]; innate immune response [GO:0045087]; intrinsic apoptotic signaling pathwa…	OG0012851	NP_776194	FUNCTION: Ferritin receptor that mediates non-transferrin-dependent delivery of iron. Mediates cellular uptake of ferritin-bound iron by stimulating ferritin endocytosis from the cell surface with consequent iron delivery within the cell. Delivery of iron to cells by ferritin is required for the development of specific cell types, suggesting the existence of cell type-specific mechanisms of iron …	PF01391;PF00530;	cell surface [GO:0009986]; plasma membrane [GO:0005886]	ferritin receptor activity [GO:0070287]; scavenger receptor activity [GO:0005044]	cellular response to heat [GO:0034605]; endocytosis [GO:0006897]; intracellular iron ion homeostasis [GO:0006879]; iron ion transmembrane transport [GO:0034755]; protein homotrimerization [GO:0070207]	OG0011587	NP_872338		PF15105;	membrane [GO:0016020]			OG0004669	NP_001317106		PF05041;	membrane [GO:0016020]			OG0004479
OG0010488	NP_071923	FUNCTION: Cadherins are calcium-dependent cell adhesion proteins. They preferentially interact with themselves in a homophilic manner in connecting cells; cadherins may thus contribute to the sorting of heterogeneous cell types. Cadherin-24 mediate strong cell-cell adhesion. {ECO:0000269|PubMed:12734196}.	PF01049;PF00028;	adherens junction [GO:0005912]; catenin complex [GO:0016342]; cell-cell junction [GO:0005911]; plasma membrane [GO:0005886]	alpha-catenin binding [GO:0045294]; beta-catenin binding [GO:0008013]; cadherin binding [GO:0045296]; calcium ion binding [GO:0005509]; delta-catenin binding [GO:0070097]	adherens junction organization [GO:0034332]; calcium-dependent cell-cell adhesion via plasma membrane cell adhesion molecules [GO:0016339]; cell morphogenesis [GO:0000902]; cell-cell adhesion [GO:0098609]; cell-cell adhesion mediated by cadherin [GO:0044331]; cell-cell junction assembly [GO:0007043]; homophilic cell adhesion via plasma membrane adhesion molecules [GO:0007156]	OG0014044	NP_003386	FUNCTION: Ligand for members of the frizzled family of seven transmembrane receptors. Functions in the canonical Wnt/beta-catenin signaling pathway. Required for normal timing of IHH expression during embryonic bone development, normal chondrocyte maturation and for normal bone mineralization during embryonic bone development. Plays a redundant role in maintaining joint integrity. {ECO:0000250|Un…	PF00110;	extracellular region [GO:0005576]; extracellular space [GO:0005615]	cytokine activity [GO:0005125]; frizzled binding [GO:0005109]; receptor ligand activity [GO:0048018]	canonical Wnt signaling pathway [GO:0060070]; cell fate commitment [GO:0045165]; cellular response to retinoic acid [GO:0071300]; cornea development in camera-type eye [GO:0061303]; embryonic skeletal joint development [GO:0072498]; iris morphogenesis [GO:0061072]; negative regulation of cell population proliferation [GO:0008285]; negative regulation of chondrocyte differentiation [GO:0032331]; n…								OG0011334	NP_001188493	FUNCTION: Involved in pre-mRNA splicing as component of the spliceosome (PubMed:28502770, PubMed:28076346). Component of the PRP19-CDC5L complex that forms an integral part of the spliceosome and is required for activating pre-mRNA splicing (PubMed:11101529, PubMed:11544257). As a component of the minor spliceosome, involved in the splicing of U12-type introns in pre-mRNAs (Probable). {ECO:000026…	PF00400;	catalytic step 2 spliceosome [GO:0071013]; fibrillar center [GO:0001650]; nuclear membrane [GO:0031965]; nuclear speck [GO:0016607]; nucleoplasm [GO:0005654]; nucleus [GO:0005634]; Prp19 complex [GO:0000974]; spliceosomal complex [GO:0005681]; U2-type catalytic step 2 spliceosome [GO:0071007]		mRNA splicing, via spliceosome [GO:0000398]; positive regulation of G1/S transition of mitotic cell cycle [GO:1900087]; protein localization to nucleus [GO:0034504]	OG0013274	NP_001073895	FUNCTION: May be required for myofiber maturation. {ECO:0000250|UniProtKB:F1QWM2}.	PF00782;	cytoplasm [GO:0005737]; sarcomere [GO:0030017]	MAP kinase phosphatase activity [GO:0033549]; protein tyrosine/serine/threonine phosphatase activity [GO:0008138]	negative regulation of MAPK cascade [GO:0043409]; protein dephosphorylation [GO:0006470]	OG0017149	NP_001153797	FUNCTION: Odorant receptor. {ECO:0000305}.	PF13853;	plasma membrane [GO:0005886]	G protein-coupled receptor activity [GO:0004930]; olfactory receptor activity [GO:0004984]	detection of chemical stimulus involved in sensory perception of smell [GO:0050911]	OG0014887	NP_001191742	FUNCTION: Catalyzes the hydrolysis of nucleotide monophosphates, releasing inorganic phosphate and the corresponding nucleoside, with AMP being the preferred substrate (PubMed:21933152, PubMed:34403084, PubMed:24887587, PubMed:22997138, PubMed:23142347). Shows a preference for ribonucleotide monophosphates over their equivalent deoxyribose forms (PubMed:34403084). Other substrates include IMP, UM…	PF02872;PF00149;	cell surface [GO:0009986]; cytosol [GO:0005829]; external side of plasma membrane [GO:0009897]; extracellular exosome [GO:0070062]; membrane [GO:0016020]; nucleoplasm [GO:0005654]; plasma membrane [GO:0005886]	5'-deoxynucleotidase activity [GO:0002953]; 5'-nucleotidase activity [GO:0008253]; GMP 5'-nucleotidase activity [GO:0050484]; identical protein binding [GO:0042802]; IMP 5'-nucleotidase activity [GO:0050483]; nucleotide binding [GO:0000166]; thymidylate 5'-phosphatase activity [GO:0050340]; XMP 5'-nucleosidase activity [GO:0106411]; zinc ion binding [GO:0008270]	adenosine biosynthetic process [GO:0046086]; ADP catabolic process [GO:0046032]; AMP catabolic process [GO:0006196]; ATP metabolic process [GO:0046034]; calcium ion homeostasis [GO:0055074]; DNA metabolic process [GO:0006259]; inhibition of non-skeletal tissue mineralization [GO:0140928]; leukocyte cell-cell adhesion [GO:0007159]; negative regulation of inflammatory response [GO:0050728]; respons…	OG0011080
OG0000660	NP_003727	FUNCTION: Potential calcium-dependent cell-adhesion protein. May be involved in the establishment and maintenance of specific neuronal connections in the brain.	PF00028;PF08266;PF16492;PF15974;	membrane [GO:0016020]; plasma membrane [GO:0005886]	calcium ion binding [GO:0005509]	calcium-dependent cell-cell adhesion via plasma membrane cell adhesion molecules [GO:0016339]; cell adhesion [GO:0007155]; homophilic cell adhesion via plasma membrane adhesion molecules [GO:0007156]; nervous system development [GO:0007399]	OG0005167	NP_000880	FUNCTION: Integrin alpha-4/beta-7 (Peyer patches-specific homing receptor LPAM-1) is an adhesion molecule that mediates lymphocyte migration and homing to gut-associated lymphoid tissue (GALT). Integrin alpha-4/beta-7 interacts with the cell surface adhesion molecules MADCAM1 which is normally expressed by the vascular endothelium of the gastrointestinal tract. Interacts also with VCAM1 and fibro…	PF07974;PF08725;PF00362;PF17205;	cell surface [GO:0009986]; extracellular exosome [GO:0070062]; focal adhesion [GO:0005925]; integrin alpha4-beta7 complex [GO:0034669]; integrin complex [GO:0008305]; membrane [GO:0016020]; plasma membrane [GO:0005886]; receptor complex [GO:0043235]	cell adhesion molecule binding [GO:0050839]; integrin binding [GO:0005178]; metal ion binding [GO:0046872]; virus receptor activity [GO:0001618]	cell adhesion [GO:0007155]; cell-matrix adhesion [GO:0007160]; cell-matrix adhesion involved in ameboidal cell migration [GO:0003366]; heterotypic cell-cell adhesion [GO:0034113]; integrin-mediated signaling pathway [GO:0007229]; leukocyte tethering or rolling [GO:0050901]; receptor clustering [GO:0043113]; substrate adhesion-dependent cell spreading [GO:0034446]; T cell migration [GO:0072678]								OG0010479	NP_001315603	FUNCTION: Plays a role in the control of regulated secretion in neural and endocrine cells, enhancing selectively low-frequency neurotransmission. Positively regulates vesicle fusion by maintaining the readily releasable pool of secretory vesicles (By similarity). {ECO:0000250}.; FUNCTION: (Microbial infection) Receptor for the C.botulinum neurotoxin type A2 (BoNT/A, botA); glycosylation is not e…	PF07690;PF00083;	cell-cell junction [GO:0005911]; dendrite [GO:0030425]; endoplasmic reticulum [GO:0005783]; GABA-ergic synapse [GO:0098982]; glutamatergic synapse [GO:0098978]; neuromuscular junction [GO:0031594]; neuronal cell body [GO:0043025]; plasma membrane [GO:0005886]; presynaptic active zone [GO:0048786]; synaptic vesicle [GO:0008021]; synaptic vesicle membrane [GO:0030672]	protein kinase binding [GO:0019901]; transmembrane transporter activity [GO:0022857]	intracellular calcium ion homeostasis [GO:0006874]; regulation of gamma-aminobutyric acid secretion [GO:0014052]; synaptic vesicle priming [GO:0016082]	OG0007285	NP_839943		PF00307;PF00612;PF00616;PF03836;	cell cortex [GO:0005938]; cell-cell junction [GO:0005911]; cytosol [GO:0005829]; lateral plasma membrane [GO:0016328]	actin filament binding [GO:0051015]; calmodulin binding [GO:0005516]; GTPase activator activity [GO:0005096]; myosin VI light chain binding [GO:0070856]; small GTPase binding [GO:0031267]	cellular response to organic substance [GO:0071310]; ERK1 and ERK2 cascade [GO:0070371]; G1/S transition of mitotic cell cycle [GO:0000082]; gene expression [GO:0010467]; mammary gland epithelial cell proliferation [GO:0033598]; mitotic actomyosin contractile ring assembly actin filament organization [GO:1903479]; negative regulation of gene expression [GO:0010629]; positive regulation of gene ex…	OG0015680	NP_005021	FUNCTION: Serine/threonine-protein kinase that performs several important functions throughout M phase of the cell cycle, including the regulation of centrosome maturation and spindle assembly, the removal of cohesins from chromosome arms, the inactivation of anaphase-promoting complex/cyclosome (APC/C) inhibitors, and the regulation of mitotic exit and cytokinesis. Polo-like kinase proteins acts…	PF00069;PF00659;	centriolar satellite [GO:0034451]; centriole [GO:0005814]; centrosome [GO:0005813]; chromatin [GO:0000785]; cytoplasm [GO:0005737]; cytosol [GO:0005829]; kinetochore [GO:0000776]; microtubule cytoskeleton [GO:0015630]; midbody [GO:0030496]; mitotic spindle pole [GO:0097431]; nucleoplasm [GO:0005654]; nucleus [GO:0005634]; outer kinetochore [GO:0000940]; spindle [GO:0005819]; spindle midzone [GO:0…	anaphase-promoting complex binding [GO:0010997]; ATP binding [GO:0005524]; identical protein binding [GO:0042802]; magnesium ion binding [GO:0000287]; microtubule binding [GO:0008017]; protein kinase activity [GO:0004672]; protein kinase binding [GO:0019901]; protein serine kinase activity [GO:0106310]; protein serine/threonine kinase activity [GO:0004674]	centrosome cycle [GO:0007098]; establishment of mitotic spindle orientation [GO:0000132]; establishment of protein localization [GO:0045184]; female meiosis chromosome segregation [GO:0016321]; G2/M transition of mitotic cell cycle [GO:0000086]; homologous chromosome segregation [GO:0045143]; microtubule bundle formation [GO:0001578]; mitotic cell cycle [GO:0000278]; mitotic chromosome condensati…	OG0014778	NP_001338503						OG0016627
OG0015634	NP_001139813		PF12796;	pi-body [GO:0071546]		piRNA processing [GO:0034587]	OG0012587	NP_443177	FUNCTION: B-cell receptor specific for TNFSF13B/TALL1/BAFF/BLyS. Promotes the survival of mature B-cells and the B-cell response. {ECO:0000269|PubMed:11591325, ECO:0000269|PubMed:12387744}.	PF09256;	external side of plasma membrane [GO:0009897]; plasma membrane [GO:0005886]	signaling receptor activity [GO:0038023]	adaptive immune response [GO:0002250]; B cell costimulation [GO:0031296]; positive regulation of B cell proliferation [GO:0030890]; positive regulation of T cell proliferation [GO:0042102]; T cell costimulation [GO:0031295]; tumor necrosis factor-mediated signaling pathway [GO:0033209]								OG0015015	NP_115695	FUNCTION: Plays a role in the modulation of physical activity and adiposity. {ECO:0000250|UniProtKB:Q9D9N8}.	PF02225;	extracellular region [GO:0005576]			OG0015358	NP_542182	FUNCTION: Glycosyltransferase. {ECO:0000250}.	PF02485;	Golgi membrane [GO:0000139]	acetylglucosaminyltransferase activity [GO:0008375]	protein glycosylation [GO:0006486]	OG0014643	NP_001243759	FUNCTION: Isoform 2 and isoform 3 function as proton-gated sodium channels; they are activated by a drop of the extracellular pH and then become rapidly desensitized. The channel generates a biphasic current with a fast inactivating and a slow sustained phase. Has high selectivity for sodium ions and can also transport lithium ions with high efficiency. Isoform 2 can also transport potassium, but…	PF00858;	cell surface [GO:0009986]; Golgi apparatus [GO:0005794]; plasma membrane [GO:0005886]; presynapse [GO:0098793]	acid-sensing ion channel activity [GO:0044736]; ligand-gated sodium channel activity [GO:0015280]	associative learning [GO:0008306]; behavioral fear response [GO:0001662]; calcium ion transmembrane transport [GO:0070588]; cellular response to pH [GO:0071467]; memory [GO:0007613]; negative regulation of neurotransmitter secretion [GO:0046929]; neurotransmitter secretion [GO:0007269]; protein homotrimerization [GO:0070207]; regulation of membrane potential [GO:0042391]; response to acidic pH [G…	OG0001587	NP_001269058	FUNCTION: Protein phosphatase which regulates actin filament dynamics. Dephosphorylates and activates the actin binding/depolymerizing factor cofilin, which subsequently binds to actin filaments and stimulates their disassembly. Inhibitory phosphorylation of cofilin is mediated by LIMK1, which may also be dephosphorylated and inactivated by this protein. {ECO:0000269|PubMed:11832213}.	PF08766;PF00782;	cytoplasm [GO:0005737]; cytoskeleton [GO:0005856]; extracellular space [GO:0005615]	actin binding [GO:0003779]; myosin phosphatase activity [GO:0017018]; phosphoprotein phosphatase activity [GO:0004721]; protein tyrosine phosphatase activity [GO:0004725]; protein tyrosine/serine/threonine phosphatase activity [GO:0008138]	actin cytoskeleton organization [GO:0030036]; negative regulation of actin filament polymerization [GO:0030837]; protein dephosphorylation [GO:0006470]	OG0005099
OG0012215	NP_001158164	FUNCTION: Low-affinity receptor for leukotrienes including leukotriene B4. Mediates chemotaxis of granulocytes and macrophages. The response is mediated via G-proteins that activate a phosphatidylinositol-calcium second messenger system. The rank order of affinities for the leukotrienes is LTB4 > 12-epi-LTB4 > LTB5 > LTB3.	PF00001;	membrane [GO:0016020]; nucleoplasm [GO:0005654]; plasma membrane [GO:0005886]	G protein-coupled peptide receptor activity [GO:0008528]; leukotriene B4 receptor activity [GO:0001632]; leukotriene receptor activity [GO:0004974]	chemotaxis [GO:0006935]; inflammatory response [GO:0006954]; keratinocyte migration [GO:0051546]; negative regulation of adenylate cyclase activity [GO:0007194]; neuropeptide signaling pathway [GO:0007218]	OG0005137	NP_848661	FUNCTION: Palmitoyltransferase that catalyzes the addition of palmitate onto various protein substrates (PubMed:22031296). Palmitoylates sex steroid hormone receptors, including ESR1, PGR and AR, thereby regulating their targeting to the plasma membrane (PubMed:22031296). This affects rapid intracellular signaling by sex hormones via ERK and AKT kinases and the generation of cAMP, but does not af…	PF01529;	endoplasmic reticulum [GO:0005783]; Golgi apparatus [GO:0005794]; Golgi membrane [GO:0000139]; plasma membrane [GO:0005886]	palmitoyltransferase activity [GO:0016409]; protein-cysteine S-palmitoyltransferase activity [GO:0019706]	adrenergic receptor signaling pathway [GO:0071875]; hair follicle development [GO:0001942]; peptidyl-L-cysteine S-palmitoylation [GO:0018230]; protein palmitoylation [GO:0018345]; protein targeting to membrane [GO:0006612]; regulation of establishment of endothelial barrier [GO:1903140]; regulation of leukocyte adhesion to arterial endothelial cell [GO:1904997]; regulation of nitric-oxide synthas…								OG0001400	NP_001245274		PF10274;				OG0002907	NP_001165980	FUNCTION: Binds to DNA, at nuclear matrix- or scaffold-associated regions. Thought to recognize the sugar-phosphate structure of double-stranded DNA. Transcription factor controlling nuclear gene expression, by binding to matrix attachment regions (MARs) of DNA and inducing a local chromatin-loop remodeling. Acts as a docking site for several chromatin remodeling enzymes and also by recruiting co…	PF02376;PF16557;PF00046;PF16534;	chromatin [GO:0000785]; histone deacetylase complex [GO:0000118]; nuclear matrix [GO:0016363]; nucleoplasm [GO:0005654]; transcription regulator complex [GO:0005667]	chromatin binding [GO:0003682]; DNA-binding transcription activator activity, RNA polymerase II-specific [GO:0001228]; DNA-binding transcription factor activity, RNA polymerase II-specific [GO:0000981]; histone deacetylase binding [GO:0042826]; RNA polymerase II cis-regulatory region sequence-specific DNA binding [GO:0000978]; RNA polymerase II transcription regulatory region sequence-specific DN…	cartilage development [GO:0051216]; cellular response to organic substance [GO:0071310]; chromatin remodeling [GO:0006338]; embryonic pattern specification [GO:0009880]; embryonic skeletal system morphogenesis [GO:0048704]; negative regulation of transcription by RNA polymerase II [GO:0000122]; neuron migration [GO:0001764]; osteoblast development [GO:0002076]; positive regulation of transcriptio…	OG0000711	NP_055781	FUNCTION: RNA-dependent helicase (PubMed:29100085). Plays an important role in the assembly of the mitochondrial large ribosomal subunit (PubMed:25683715, PubMed:29100085). Required for optimal function of the zinc-finger antiviral protein ZC3HAV1 (By similarity). Associates with mitochondrial DNA (PubMed:18063578). Involved in nervous system development and differentiation through its involvemen…	PF00270;PF04408;PF00271;PF07717;	cytoplasm [GO:0005737]; cytosol [GO:0005829]; mitochondrial nucleoid [GO:0042645]; mitochondrion [GO:0005739]; nucleus [GO:0005634]; ribonucleoprotein granule [GO:0035770]	ATP binding [GO:0005524]; ATP hydrolysis activity [GO:0016887]; chromatin binding [GO:0003682]; DNA helicase activity [GO:0003678]; double-stranded RNA binding [GO:0003725]; G-quadruplex RNA binding [GO:0002151]; RNA binding [GO:0003723]; RNA helicase activity [GO:0003724]	central nervous system development [GO:0007417]; mitochondrial large ribosomal subunit assembly [GO:1902775]	OG0006450	NP_079417		PF05154;	plasma membrane [GO:0005886]		lateral inhibition [GO:0046331]; positive regulation of Notch signaling pathway [GO:0045747]	OG0016625
OG0015031	NP_065103	FUNCTION: Receptor for medium-chain free fatty acid (FFA) with carbon chain lengths of C9 to C14. Capric acid (C10:0), undecanoic acid (C11:0) and lauric acid (C12:0) are the most potent agonists. Not activated by short-chain and long-chain saturated and unsaturated FFAs. Activation by medium-chain free fatty acid is coupled to a pertussis toxin sensitive G(i/o) protein pathway. May have importan…	PF00001;	plasma membrane [GO:0005886]; receptor complex [GO:0043235]; specific granule membrane [GO:0035579]; tertiary granule membrane [GO:0070821]	urotensin II receptor activity [GO:0001604]	neuropeptide signaling pathway [GO:0007218]	OG0015446	NP_076426		PF00468;	mitochondrial inner membrane [GO:0005743]; mitochondrial large ribosomal subunit [GO:0005762]; mitochondrial ribosome [GO:0005761]; mitochondrion [GO:0005739]	structural constituent of ribosome [GO:0003735]	mitochondrial translation [GO:0032543]; translation [GO:0006412]								OG0016899	NP_004149	FUNCTION: Exhibits neurotrophic activity on mesencephalic dopaminergic and motor neurons.	PF00019;	extracellular region [GO:0005576]; extracellular space [GO:0005615]	glial cell-derived neurotrophic factor receptor binding [GO:0030116]; growth factor activity [GO:0008083]; receptor tyrosine kinase binding [GO:0030971]; signaling receptor binding [GO:0005102]	central nervous system development [GO:0007417]; nervous system development [GO:0007399]	OG0016608	NP_006796	FUNCTION: mRNA-binding component of ribonucleosomes. Specifically binds AU-rich element (ARE)-containing mRNAs. Involved in post-transcriptional regulation of cytokines mRNAs. {ECO:0000269|PubMed:12456657}.	PF00076;	nucleoplasm [GO:0005654]; nucleus [GO:0005634]; ribonucleoprotein complex [GO:1990904]; synapse [GO:0045202]	mRNA 3'-UTR AU-rich region binding [GO:0035925]; protein kinase binding [GO:0019901]; RNA binding [GO:0003723]	3'-UTR-mediated mRNA stabilization [GO:0070935]; inflammatory response [GO:0006954]; mRNA processing [GO:0006397]; regulation of alternative mRNA splicing, via spliceosome [GO:0000381]; response to lipopolysaccharide [GO:0032496]	OG0007317	NP_001013679	FUNCTION: Specific and highly efficient GDP-D-glucose phosphorylase regulating the levels of GDP-D-glucose in cells. {ECO:0000269|PubMed:21507950}.		cytoplasm [GO:0005737]	GDP-D-glucose phosphorylase activity [GO:0080048]; guanyl-nucleotide exchange factor activity [GO:0005085]; hydrolase activity [GO:0016787]; nucleotide binding [GO:0000166]	glucose metabolic process [GO:0006006]	OG0015138	NP_004330	FUNCTION: May facilitate PTTG1 nuclear translocation.		cytoplasm [GO:0005737]; extracellular exosome [GO:0070062]; membrane [GO:0016020]; nucleoplasm [GO:0005654]; nucleus [GO:0005634]	p53 binding [GO:0002039]	negative regulation of DNA damage response, signal transduction by p53 class mediator [GO:0043518]; negative regulation of intrinsic apoptotic signaling pathway by p53 class mediator [GO:1902254]; positive regulation of protein ubiquitination [GO:0031398]; protein import into nucleus [GO:0006606]	OG0014249#
OG0017339	NP_001005189	FUNCTION: Odorant receptor. {ECO:0000305}.	PF13853;	plasma membrane [GO:0005886]	G protein-coupled receptor activity [GO:0004930]; olfactory receptor activity [GO:0004984]	detection of chemical stimulus involved in sensory perception of smell [GO:0050911]	OG0008176#	XP_001929446, XP_005656381, XP_020955722													OG0009402	NP_001139549	FUNCTION: Plays a major role in tight junction-specific obliteration of the intercellular space, through calcium-independent cell-adhesion activity. {ECO:0000250}.	PF00822;	bicellular tight junction [GO:0005923]; endoplasmic reticulum [GO:0005783]; plasma membrane [GO:0005886]	identical protein binding [GO:0042802]; structural molecule activity [GO:0005198]	bicellular tight junction assembly [GO:0070830]; calcium-independent cell-cell adhesion via plasma membrane cell-adhesion molecules [GO:0016338]; cell adhesion [GO:0007155]; protein-containing complex assembly [GO:0065003]	OG0000006	NP_001091948	FUNCTION: Non-classical major histocompatibility class Ib molecule postulated to play a role in immune surveillance, immune tolerance and inflammation. Functions in two forms, as a heterotrimeric complex with B2M/beta-2 microglobulin and a peptide (peptide-bound HLA-F-B2M) and as an open conformer (OC) devoid of peptide and B2M (peptide-free OC). In complex with B2M, presents non-canonical self-p…	PF07654;PF00129;	cell surface [GO:0009986]; early endosome membrane [GO:0031901]; endoplasmic reticulum [GO:0005783]; ER to Golgi transport vesicle membrane [GO:0012507]; external side of plasma membrane [GO:0009897]; extracellular space [GO:0005615]; Golgi membrane [GO:0000139]; lumenal side of endoplasmic reticulum membrane [GO:0098553]; lysosomal membrane [GO:0005765]; membrane [GO:0016020]; MHC class I protei…	14-3-3 protein binding [GO:0071889]; beta-2-microglobulin binding [GO:0030881]; peptide antigen binding [GO:0042605]; signaling receptor binding [GO:0005102]; TAP1 binding [GO:0046978]; TAP2 binding [GO:0046979]	antigen processing and presentation of endogenous peptide antigen via MHC class I via ER pathway, TAP-independent [GO:0002486]; antigen processing and presentation of endogenous peptide antigen via MHC class Ib [GO:0002476]; antigen processing and presentation of exogenous peptide antigen via MHC class Ib [GO:0002477]; immune response [GO:0006955]; negative regulation of natural killer cell cytok…	OG0007687	NP_443179	FUNCTION: Protein kinase that recognizes phosphorylation sites in which the surrounding peptides have an alpha-helical conformation (PubMed:10021370). Regulates cardiac development and cardiomyocyte differentiation by negatively regulating Wnt/beta-catenin signaling (PubMed:29888752). {ECO:0000269|PubMed:29888752, ECO:0000303|PubMed:10021370}.	PF02816;PF07679;	basolateral plasma membrane [GO:0016323]	ATP binding [GO:0005524]; protein serine kinase activity [GO:0106310]; protein serine/threonine kinase activity [GO:0004674]	cardiac muscle cell development [GO:0055013]; epicardium morphogenesis [GO:1905223]; establishment of cell polarity [GO:0030010]; heart morphogenesis [GO:0003007]; negative regulation of Wnt signaling pathway involved in heart development [GO:0003308]; protein phosphorylation [GO:0006468]; regulation of apoptotic process [GO:0042981]; regulation of gene expression [GO:0010468]	OG0003060	NP_001092253	FUNCTION: Component of ribonuclease P, a ribonucleoprotein complex that generates mature tRNA molecules by cleaving their 5'-ends. {ECO:0000269|PubMed:10024167, ECO:0000269|PubMed:30454648}.	PF01900;	multimeric ribonuclease P complex [GO:0030681]; nucleolus [GO:0005730]; nucleoplasm [GO:0005654]	ribonuclease P activity [GO:0004526]; ribonuclease P RNA binding [GO:0033204]	tRNA 5'-leader removal [GO:0001682]	OG0016401
OG0016029	NP_001129475		PF00168;				OG0007107	NP_000960	FUNCTION: Component of the ribosome, a large ribonucleoprotein complex responsible for the synthesis of proteins in the cell. The small ribosomal subunit (SSU) binds messenger RNAs (mRNAs) and translates the encoded message by selecting cognate aminoacyl-transfer RNA (tRNA) molecules. The large subunit (LSU) contains the ribosomal catalytic site termed the peptidyl transferase center (PTC), which…	PF14204;PF17144;	cytoplasm [GO:0005737]; cytosol [GO:0005829]; cytosolic large ribosomal subunit [GO:0022625]; cytosolic ribosome [GO:0022626]; endoplasmic reticulum [GO:0005783]; extracellular exosome [GO:0070062]; focal adhesion [GO:0005925]; membrane [GO:0016020]; nucleolus [GO:0005730]; nucleoplasm [GO:0005654]; nucleus [GO:0005634]; protein-containing complex [GO:0032991]; ribonucleoprotein complex [GO:19909…	5S rRNA binding [GO:0008097]; mRNA 3'-UTR binding [GO:0003730]; mRNA 5'-UTR binding [GO:0048027]; RNA binding [GO:0003723]; structural constituent of ribosome [GO:0003735]; ubiquitin ligase inhibitor activity [GO:1990948]; ubiquitin protein ligase binding [GO:0031625]	cytoplasmic translation [GO:0002181]; negative regulation of protein neddylation [GO:2000435]; negative regulation of ubiquitin protein ligase activity [GO:1904667]; negative regulation of ubiquitin-dependent protein catabolic process [GO:2000059]; positive regulation of gene expression [GO:0010628]; positive regulation of translation [GO:0045727]; protein stabilization [GO:0050821]; regulation o…								OG0016600	NP_536355	FUNCTION: May function as a thiol-disulfide oxidoreductase that participates in disulfide bond formation. {ECO:0000250}.	PF08806;	endoplasmic reticulum lumen [GO:0005788]; Golgi apparatus [GO:0005794]; perinuclear region of cytoplasm [GO:0048471]	oxidoreductase activity [GO:0016491]	adipose tissue development [GO:0060612]; corticosterone secretion [GO:0035934]; hormone metabolic process [GO:0042445]; multicellular organism growth [GO:0035264]; response to selenium ion [GO:0010269]	OG0010722	NP_004434	FUNCTION: Receptor tyrosine kinase which binds promiscuously transmembrane ephrin-B family ligands residing on adjacent cells, leading to contact-dependent bidirectional signaling into neighboring cells. The signaling pathway downstream of the receptor is referred to as forward signaling while the signaling pathway downstream of the ephrin ligand is referred to as reverse signaling. Generally has…	PF14575;PF01404;PF07699;PF00041;PF07714;PF00536;	cytosol [GO:0005829]; dendrite [GO:0030425]; extracellular region [GO:0005576]; plasma membrane [GO:0005886]	ATP binding [GO:0005524]; axon guidance receptor activity [GO:0008046]; ephrin receptor activity [GO:0005003]; transmembrane-ephrin receptor activity [GO:0005005]	angiogenesis [GO:0001525]; axon guidance [GO:0007411]; axonal fasciculation [GO:0007413]; cell migration [GO:0016477]; central nervous system projection neuron axonogenesis [GO:0021952]; corpus callosum development [GO:0022038]; dendritic spine development [GO:0060996]; dendritic spine morphogenesis [GO:0060997]; digestive tract morphogenesis [GO:0048546]; ephrin receptor signaling pathway [GO:00…	OG0016965	NP_001129975		PF15807;	membrane [GO:0016020]			OG0010558	NP_065087	FUNCTION: Catalyzes the hydrolysis of nucleoside triphosphates and diphosphates in a calcium- or magnesium-dependent manner. Preferentially hydrolyzes nucleoside 5'-triphosphates, with substrate preference for UTP > GTP > CTP. Hydrolyzes ATP and nucleoside diphosphates only to a minor extent. {ECO:0000269|PubMed:11278936}.	PF01150;	cytoplasmic vesicle membrane [GO:0030659]; endocytic vesicle membrane [GO:0030666]; Golgi apparatus [GO:0005794]; membrane [GO:0016020]	CTPase activity [GO:0043273]; GDP phosphatase activity [GO:0004382]; GTPase activity [GO:0003924]; metal ion binding [GO:0046872]; ribonucleoside triphosphate phosphatase activity [GO:0017111]; UDP phosphatase activity [GO:0045134]	CTP catabolic process [GO:0006254]; GTP metabolic process [GO:0046039]; nucleobase-containing small molecule catabolic process [GO:0034656]; regulation of immune response [GO:0050776]; T-helper 17 cell differentiation [GO:0072539]; UDP catabolic process [GO:0006256]; UTP catabolic process [GO:0046052]	OG0009123
OG0016696	NP_001222	FUNCTION: Calsequestrin is a high-capacity, moderate affinity, calcium-binding protein and thus acts as an internal calcium store in muscle (PubMed:28895244). Calcium ions are bound by clusters of acidic residues at the protein surface, often at the interface between subunits. Can bind around 80 Ca(2+) ions (PubMed:28895244). Regulates the release of lumenal Ca(2+) via the calcium release channel…	PF01216;	endoplasmic reticulum [GO:0005783]; Golgi apparatus [GO:0005794]; I band [GO:0031674]; mitochondrial matrix [GO:0005759]; mitochondrion [GO:0005739]; sarcoplasmic reticulum [GO:0016529]; sarcoplasmic reticulum lumen [GO:0033018]; sarcoplasmic reticulum membrane [GO:0033017]; smooth endoplasmic reticulum [GO:0005790]; T-tubule [GO:0030315]; terminal cisterna lumen [GO:0014804]	calcium ion binding [GO:0005509]; identical protein binding [GO:0042802]	endoplasmic reticulum organization [GO:0007029]; positive regulation of release of sequestered calcium ion into cytosol [GO:0051281]; positive regulation of store-operated calcium channel activity [GO:1901341]; protein polymerization [GO:0051258]; regulation of skeletal muscle contraction by regulation of release of sequestered calcium ion [GO:0014809]; regulation of store-operated calcium entry …	OG0011939	NP_116248		PF12146;	dendrite cytoplasm [GO:0032839]; membrane [GO:0016020]	palmitoyl-(protein) hydrolase activity [GO:0008474]	protein depalmitoylation [GO:0002084]								OG0013272	NP_001005210	FUNCTION: Auxiliary protein of the large-conductance, voltage and calcium-activated potassium channel (BK alpha). Modulates gating properties by producing a marked shift in the BK channel's voltage dependence of activation in the hyperpolarizing direction, and in the absence of calcium. {ECO:0000269|PubMed:22547800}.	PF13855;	plasma membrane [GO:0005886]; voltage-gated potassium channel complex [GO:0008076]	potassium channel activator activity [GO:0099104]; transmembrane transporter binding [GO:0044325]; voltage-gated potassium channel activity [GO:0005249]	positive regulation of voltage-gated potassium channel activity [GO:1903818]; potassium ion transmembrane transport [GO:0071805]	OG0008974	NP_000265	FUNCTION: Catalyzes the reversible interconversion of L-ornithine and 2-oxoglutarate to L-glutamate semialdehyde and L-glutamate. {ECO:0000269|PubMed:1737786, ECO:0000269|PubMed:23076989}.	PF00202;	cytoplasm [GO:0005737]; mitochondrial matrix [GO:0005759]; mitochondrion [GO:0005739]; nucleoplasm [GO:0005654]	identical protein binding [GO:0042802]; ornithine(lysine) transaminase activity [GO:0050155]; ornithine-oxo-acid transaminase activity [GO:0004587]; pyridoxal phosphate binding [GO:0030170]	arginine catabolic process to glutamate [GO:0019544]; arginine catabolic process to proline via ornithine [GO:0010121]; L-proline biosynthetic process [GO:0055129]; visual perception [GO:0007601]	OG0004447	NP_001316642		PF15069;	membrane [GO:0016020]			OG0010562	NP_001073865	FUNCTION: Auxillary component of the NALCN sodium channel complex, a channel that regulates the resting membrane potential and controls neuronal excitability. {ECO:0000269|PubMed:32494638}.		plasma membrane [GO:0005886]		calcium ion import across plasma membrane [GO:0098703]	OG0005757
OG0016803#	XP_005667131						OG0010287	NP_066957		PF00276;	fibrillar center [GO:0001650]; mitochondrial inner membrane [GO:0005743]; mitochondrial large ribosomal subunit [GO:0005762]; mitochondrion [GO:0005739]	RNA binding [GO:0003723]; structural constituent of ribosome [GO:0003735]	mitochondrial translation [GO:0032543]; translation [GO:0006412]								OG0010536	NP_005654	FUNCTION: Essential component of the NELF complex, a complex that negatively regulates the elongation of transcription by RNA polymerase II. The NELF complex, which acts via an association with the DSIF complex and causes transcriptional pausing, is counteracted by the P-TEFb kinase complex. {ECO:0000269|PubMed:10199401, ECO:0000269|PubMed:12563561, ECO:0000269|PubMed:12612062}.; FUNCTION: (Micro…		cytosol [GO:0005829]; NELF complex [GO:0032021]; nuclear body [GO:0016604]; nucleoplasm [GO:0005654]; nucleus [GO:0005634]	chromatin binding [GO:0003682]; molecular adaptor activity [GO:0060090]	negative regulation of transcription elongation by RNA polymerase II [GO:0034244]; positive regulation of histone H3-K4 methylation [GO:0051571]; positive regulation of transcription by RNA polymerase II [GO:0045944]	OG0015275	NP_001071096	FUNCTION: Non-catalytic subunit of the gamma-secretase complex, an endoprotease complex that catalyzes the intramembrane cleavage of integral membrane proteins such as Notch receptors and APP (amyloid-beta precursor protein) (PubMed:12297508, PubMed:12522139, PubMed:12763021, PubMed:12679784, PubMed:25043039, PubMed:26280335, PubMed:30598546, PubMed:30630874). Required for normal gamma-secretase …	PF06105;	early endosome [GO:0005769]; endoplasmic reticulum [GO:0005783]; endoplasmic reticulum membrane [GO:0005789]; endosome membrane [GO:0010008]; gamma-secretase complex [GO:0070765]; Golgi apparatus [GO:0005794]; Golgi cisterna membrane [GO:0032580]; membrane [GO:0016020]; mitochondrion [GO:0005739]; plasma membrane [GO:0005886]; presynaptic membrane [GO:0042734]; synaptic vesicle [GO:0008021]	endopeptidase activator activity [GO:0061133]; enzyme binding [GO:0019899]; protein-macromolecule adaptor activity [GO:0030674]	amyloid precursor protein catabolic process [GO:0042987]; amyloid precursor protein metabolic process [GO:0042982]; amyloid-beta formation [GO:0034205]; membrane protein ectodomain proteolysis [GO:0006509]; membrane protein intracellular domain proteolysis [GO:0031293]; metanephros development [GO:0001656]; Notch receptor processing [GO:0007220]; Notch signaling pathway [GO:0007219]; positive reg…	OG0003907	NP_001334758	FUNCTION: Tyrosine-protein kinase that acts as a cell-surface receptor for PDGFA, PDGFB and PDGFC and plays an essential role in the regulation of embryonic development, cell proliferation, survival and chemotaxis. Depending on the context, promotes or inhibits cell proliferation and cell migration. Plays an important role in the differentiation of bone marrow-derived mesenchymal stem cells. Requ…	PF07679;PF07714;	cell junction [GO:0030054]; cilium [GO:0005929]; cytoplasm [GO:0005737]; endoplasmic reticulum membrane [GO:0005789]; external side of plasma membrane [GO:0009897]; Golgi apparatus [GO:0005794]; membrane [GO:0016020]; microvillus [GO:0005902]; nucleoplasm [GO:0005654]; nucleus [GO:0005634]; plasma membrane [GO:0005886]; protein-containing complex [GO:0032991]; receptor complex [GO:0043235]	ATP binding [GO:0005524]; BBSome binding [GO:0062063]; platelet-derived growth factor alpha-receptor activity [GO:0005018]; platelet-derived growth factor binding [GO:0048407]; platelet-derived growth factor receptor binding [GO:0005161]; protein homodimerization activity [GO:0042803]; protein kinase activity [GO:0004672]; transmembrane receptor protein tyrosine kinase activity [GO:0004714]; vasc…	adrenal gland development [GO:0030325]; cardiac myofibril assembly [GO:0055003]; cell activation [GO:0001775]; cell chemotaxis [GO:0060326]; cellular response to amino acid stimulus [GO:0071230]; cellular response to reactive oxygen species [GO:0034614]; embryonic cranial skeleton morphogenesis [GO:0048701]; embryonic digestive tract morphogenesis [GO:0048557]; embryonic skeletal system morphogen…	OG0014090	NP_995322	FUNCTION: Calcium, potassium:sodium antiporter that transports 1 Ca(2+) and 1 K(+) to the melanosome in exchange for 4 cytoplasmic Na(+) (PubMed:18166528). Involved in pigmentation, possibly by participating in ion transport in melanosomes (PubMed:16357253, PubMed:18166528). Predominant sodium-calcium exchanger in melanocytes (PubMed:16357253, PubMed:18166528). {ECO:0000269|PubMed:16357253, ECO:0…	PF01699;	melanosome [GO:0042470]; trans-Golgi network [GO:0005802]; trans-Golgi network membrane [GO:0032588]	calcium channel activity [GO:0005262]; calcium, potassium:sodium antiporter activity [GO:0008273]; symporter activity [GO:0015293]	calcium ion import [GO:0070509]; calcium ion transmembrane transport [GO:0070588]; intracellular calcium ion homeostasis [GO:0006874]; melanin biosynthetic process [GO:0042438]; melanocyte differentiation [GO:0030318]; monoatomic ion transmembrane transport [GO:0034220]; monoatomic ion transport [GO:0006811]; negative regulation of melanin biosynthetic process [GO:0048022]; response to stimulus […	OG0005292
OG0010633	NP_056122		PF04103;	membrane [GO:0016020]			OG0015069	NP_001191326	FUNCTION: Controls cell proliferation in a tissue-specific manner and is involved in morphogenesis. During embryonic development, exerts a role in the expansion of muscle progenitors. May play a role in the proper localization of asymmetric organs such as the heart and stomach. Isoform PTX2C is involved in left-right asymmetry the developing embryo (By similarity). {ECO:0000250}.	PF00046;PF03826;	chromatin [GO:0000785]; nucleoplasm [GO:0005654]; nucleus [GO:0005634]; transcription regulator complex [GO:0005667]	DNA-binding transcription factor activity [GO:0003700]; DNA-binding transcription factor activity, RNA polymerase II-specific [GO:0000981]; DNA-binding transcription factor binding [GO:0140297]; DNA-binding transcription repressor activity, RNA polymerase II-specific [GO:0001227]; identical protein binding [GO:0042802]; phosphoprotein binding [GO:0051219]; protein homodimerization activity [GO:00…	anatomical structure morphogenesis [GO:0009653]; camera-type eye development [GO:0043010]; cardiac neural crest cell migration involved in outflow tract morphogenesis [GO:0003253]; cell proliferation involved in outflow tract morphogenesis [GO:0061325]; deltoid tuberosity development [GO:0035993]; determination of left/right symmetry [GO:0007368]; embryonic heart tube left/right pattern formation…								OG0008451	NP_055790	FUNCTION: Microtubule-associated protein essential for correct brain development (PubMed:30449657). Appears to link the dystrophin/utrophin network with microtubule filaments via the syntrophins. Phosphorylation of DMD or UTRN may modulate their affinities for associated proteins (By similarity). {ECO:0000250|UniProtKB:Q9R1L5, ECO:0000269|PubMed:30449657}.	PF08926;PF17820;PF00069;	axon [GO:0030424]; cytoplasm [GO:0005737]; cytoskeleton [GO:0005856]; dendrite [GO:0030425]; neuron projection [GO:0043005]; neuronal cell body [GO:0043025]; plasma membrane [GO:0005886]	ATP binding [GO:0005524]; magnesium ion binding [GO:0000287]; microtubule binding [GO:0008017]; protein serine kinase activity [GO:0106310]; protein serine/threonine kinase activity [GO:0004674]	brain development [GO:0007420]; cytoskeleton organization [GO:0007010]; intracellular signal transduction [GO:0035556]; peptidyl-serine phosphorylation [GO:0018105]; protein phosphorylation [GO:0006468]	OG0010686	NP_878274	FUNCTION: May play a role in cellular vesicle trafficking. Has been proposed to function as a sorting protein that targets SELPLG into endosomes, but has no effect on SELPLG internalization from the cell surface, or on SELPLG-mediated cell-cell adhesion. {ECO:0000305|PubMed:18196517}.	PF00787;	early endosome membrane [GO:0031901]; nucleoplasm [GO:0005654]; plasma membrane [GO:0005886]	phosphatidylinositol phosphate binding [GO:1901981]; phosphatidylinositol-3-phosphate binding [GO:0032266]; phosphatidylinositol-4,5-bisphosphate binding [GO:0005546]	protein transport [GO:0015031]	OG0017145	NP_942015	FUNCTION: May mediate heterophilic cell-cell interaction. May contribute to signal transduction through its intracellular domain (By similarity). {ECO:0000250|UniProtKB:Q80ZD5}.	PF13855;	membrane [GO:0016020]	protein-containing complex binding [GO:0044877]	brain development [GO:0007420]; heterophilic cell-cell adhesion via plasma membrane cell adhesion molecules [GO:0007157]; negative regulation of neuron projection development [GO:0010977]; positive regulation of synapse assembly [GO:0051965]	OG0015926	NP_064526	FUNCTION: Involved in the early part of the secretory pathway. {ECO:0000269|PubMed:19942856}.	PF06842;	Golgi apparatus [GO:0005794]; Golgi membrane [GO:0000139]		constitutive secretory pathway [GO:0045054]	OG0014675
OG0016883	NP_067070	FUNCTION: Protamines substitute for histones in the chromatin of sperm during the haploid phase of spermatogenesis. They compact sperm DNA into a highly condensed, stable and inactive complex (By similarity). {ECO:0000250}.		cytoplasm [GO:0005737]; nucleosome [GO:0000786]; nucleus [GO:0005634]	DNA binding [GO:0003677]	cell differentiation [GO:0030154]; chromosome condensation [GO:0030261]; flagellated sperm motility [GO:0030317]; spermatogenesis [GO:0007283]	OG0014434	NP_004695	FUNCTION: Component of a nucleolar small nuclear ribonucleoprotein particle (snoRNP) thought to participate in the processing and modification of pre-ribosomal RNA (pre-rRNA) (PubMed:26867678). Part of the small subunit (SSU) processome, first precursor of the small eukaryotic ribosomal subunit. During the assembly of the SSU processome in the nucleolus, many ribosome biogenesis factors, an RNA c…	PF00400;	box C/D RNP complex [GO:0031428]; nucleolus [GO:0005730]; nucleoplasm [GO:0005654]; small-subunit processome [GO:0032040]	RNA binding [GO:0003723]; snoRNA binding [GO:0030515]; U3 snoRNA binding [GO:0034511]	ribosomal small subunit biogenesis [GO:0042274]; rRNA processing [GO:0006364]								OG0010967	NP_054907	FUNCTION: Protein phosphatase that catalyzes the dephosphorylation of the C-terminal domain of RNA polymerase II. Plays a role in RNA processing and termination. Plays a role in pre-mRNA polyadenylation via its interaction with SYMPK. {ECO:0000269|PubMed:15659578, ECO:0000269|PubMed:20861839, ECO:0000269|PubMed:23070812}.	PF04722;	cytosol [GO:0005829]; mRNA cleavage and polyadenylation specificity factor complex [GO:0005847]; nucleoplasm [GO:0005654]	myosin phosphatase activity [GO:0017018]; RNA polymerase II CTD heptapeptide repeat phosphatase activity [GO:0008420]	mRNA polyadenylation [GO:0006378]; termination of RNA polymerase II transcription [GO:0006369]	OG0014047	NP_002412	FUNCTION: Cleaves collagens of types I, II, and III at one site in the helical domain. Also cleaves collagens of types VII and X (PubMed:2557822, PubMed:2153297, PubMed:1645757). In case of HIV infection, interacts and cleaves the secreted viral Tat protein, leading to a decrease in neuronal Tat's mediated neurotoxicity (PubMed:16807369). {ECO:0000269|PubMed:1645757, ECO:0000269|PubMed:16807369, …	PF00045;PF00413;PF01471;	extracellular matrix [GO:0031012]; extracellular region [GO:0005576]	endopeptidase activity [GO:0004175]; metalloendopeptidase activity [GO:0004222]; peptidase activity [GO:0008233]; serine-type endopeptidase activity [GO:0004252]; zinc ion binding [GO:0008270]	cellular response to UV-A [GO:0071492]; collagen catabolic process [GO:0030574]; extracellular matrix disassembly [GO:0022617]; extracellular matrix organization [GO:0030198]; positive regulation of protein-containing complex assembly [GO:0031334]; protein metabolic process [GO:0019538]; proteolysis [GO:0006508]	OG0016417	NP_009033	FUNCTION: Endogenous activator of intestinal guanylate cyclase. It stimulates this enzyme through the same receptor binding region as the heat-stable enterotoxins. May be a potent physiological regulator of intestinal fluid and electrolyte transport. May be an autocrine/paracrine regulator of intestinal salt and water transport.	PF02058;	extracellular exosome [GO:0070062]; extracellular region [GO:0005576]	guanylate cyclase activator activity [GO:0030250]	cGMP-mediated signaling [GO:0019934]	OG0007666	NP_001305675	FUNCTION: Plays a role in the regulation of retinal ganglion cell (RGC) neurite outgrowth, and hence in the development of the inner retina and optic nerve. Appears to be a potent inhibitor of regeneration following spinal cord injury. {ECO:0000250|UniProtKB:Q924D0}.	PF08240;PF13602;	mitochondrial outer membrane [GO:0005741]; mitochondrion [GO:0005739]	oxidoreductase activity [GO:0016491]; zinc ion binding [GO:0008270]	nervous system development [GO:0007399]; regulation of dendrite development [GO:0050773]	OG0008721
OG0000342	NP_055599	FUNCTION: May play a role in the regulation of RhoA GTPase by guanine nucleotide-binding alpha-12 (GNA12) and alpha-13 (GNA13). Acts as guanine nucleotide exchange factor (GEF) for RhoA GTPase and may act as GTPase-activating protein (GAP) for GNA12 and GNA13. Involved in neurotrophin-induced neurite outgrowth. {ECO:0000269|PubMed:21670212}.	PF00595;PF17838;PF09128;PF00621;	cytoplasm [GO:0005737]; cytosol [GO:0005829]; nucleoplasm [GO:0005654]; plasma membrane [GO:0005886]	G protein-coupled receptor binding [GO:0001664]; GTPase activator activity [GO:0005096]; guanyl-nucleotide exchange factor activity [GO:0005085]	actin cytoskeleton organization [GO:0030036]; establishment of cell polarity [GO:0030010]; G protein-coupled receptor signaling pathway [GO:0007186]; positive regulation of DNA-templated transcription [GO:0045893]; regulation of cell growth [GO:0001558]; regulation of small GTPase mediated signal transduction [GO:0051056]; Rho protein signal transduction [GO:0007266]; striated muscle contraction …	OG0016322	NP_056955	FUNCTION: Involved in pre-60S ribosomal particles maturation by promoting the nuclear export of the 60S ribosome (PubMed:32669547). Negatively modulates the DNA binding activity of Oct-2 and therefore its transcriptional regulatory activity (PubMed:9115366). {ECO:0000269|PubMed:9115366, ECO:0000305|PubMed:32669547}.	PF12171;	cytoplasm [GO:0005737]; nucleolus [GO:0005730]; nucleoplasm [GO:0005654]	DNA binding [GO:0003677]; preribosome binding [GO:1990275]; zinc ion binding [GO:0008270]	negative regulation of RNA polymerase II regulatory region sequence-specific DNA binding [GO:1903026]; positive regulation of transcription by RNA polymerase II [GO:0045944]; ribosome biogenesis [GO:0042254]								OG0016240	NP_002088	FUNCTION: Involved in ribosomal large subunit biogenesis. Binds the approximately 50 base pairs internal control region (ICR) of 5S ribosomal RNA genes. It is required for their RNA polymerase III-dependent transcription and may also maintain the transcription of other genes (PubMed:24120868). Also binds the transcribed 5S RNA's (By similarity). {ECO:0000250|UniProtKB:P17842, ECO:0000269|PubMed:2…	PF00096;	nucleoplasm [GO:0005654]; nucleus [GO:0005634]	5S rRNA binding [GO:0008097]; DNA binding [GO:0003677]; metal ion binding [GO:0046872]	ribosomal large subunit biogenesis [GO:0042273]; rRNA transcription [GO:0009303]; transcription by RNA polymerase III [GO:0006383]	OG0010770	NP_056147		PF04969;PF14050;	cytoplasm [GO:0005737]; cytoplasmic dynein complex [GO:0005868]	unfolded protein binding [GO:0051082]	cilium assembly [GO:0060271]; protein folding [GO:0006457]; protein localization to pericentriolar material [GO:1905793]	OG0017131	NP_116251		PF04218;PF03184;PF03221;	nucleus [GO:0005634]	DNA binding [GO:0003677]		OG0001928	NP_001019397	FUNCTION: Small GTPase involved in protein trafficking between different compartments (PubMed:8253837). Modulates vesicle budding and uncoating within the Golgi complex (PubMed:8253837). In its GTP-bound form, triggers the recruitment of coatomer proteins to the Golgi membrane (PubMed:8253837). The hydrolysis of ARF1-bound GTP, which is mediated by ARFGAPs proteins, is required for dissociation o…	PF00025;	cell leading edge [GO:0031252]; cytosol [GO:0005829]; extracellular exosome [GO:0070062]; focal adhesion [GO:0005925]; Golgi membrane [GO:0000139]; neuron projection [GO:0043005]; plasma membrane [GO:0005886]; postsynaptic density [GO:0014069]; protein-containing complex [GO:0032991]; sarcomere [GO:0030017]	GTP binding [GO:0005525]; GTPase activity [GO:0003924]; magnesium ion binding [GO:0000287]; protein domain specific binding [GO:0019904]; RNA binding [GO:0003723]	cellular response to virus [GO:0098586]; dendritic spine organization [GO:0097061]; intracellular copper ion homeostasis [GO:0006878]; intracellular protein transport [GO:0006886]; long-term synaptic depression [GO:0060292]; mitotic cleavage furrow ingression [GO:1990386]; regulation of Arp2/3 complex-mediated actin nucleation [GO:0034315]; regulation of receptor internalization [GO:0002090]; ves…	OG0009337
OG0001694	NP_444508	FUNCTION: Orphan receptor. Could be a receptor for trace amines. Trace amines are biogenic amines present in very low levels in mammalian tissues. Although some trace amines have clearly defined roles as neurotransmitters in invertebrates, the extent to which they function as true neurotransmitters in vertebrates has remained speculative. Trace amines are likely to be involved in a variety of phy…	PF00001;	plasma membrane [GO:0005886]	G protein-coupled receptor activity [GO:0004930]; trace-amine receptor activity [GO:0001594]	G protein-coupled receptor signaling pathway [GO:0007186]	OG0012692	NP_002145		PF00012;	cytosol [GO:0005829]; extracellular exosome [GO:0070062]; mitochondrion [GO:0005739]; nucleus [GO:0005634]	ATP binding [GO:0005524]; ATP-dependent protein folding chaperone [GO:0140662]	chaperone-mediated protein complex assembly [GO:0051131]; protein folding [GO:0006457]; protein insertion into mitochondrial outer membrane [GO:0045040]; response to unfolded protein [GO:0006986]															OG0013203	NP_008860	FUNCTION: Helicase component of the SKI complex, a multiprotein complex that assists the RNA-degrading exosome during the mRNA decay and quality-control pathways (PubMed:16024656, PubMed:32006463, PubMed:35120588). The SKI complex catalyzes mRNA extraction from 80S ribosomal complexes in the 3'-5' direction and channels mRNA to the cytosolic exosome for degradation (PubMed:32006463, PubMed:351205…	PF00270;PF08148;PF00271;PF13234;PF17911;	cytosol [GO:0005829]; nucleus [GO:0005634]; Ski complex [GO:0055087]	3'-5' RNA helicase activity [GO:0034458]; ATP binding [GO:0005524]; ATP hydrolysis activity [GO:0016887]; RNA binding [GO:0003723]; RNA helicase activity [GO:0003724]	nuclear-transcribed mRNA catabolic process, 3'-5' exonucleolytic nonsense-mediated decay [GO:0070478]; rescue of stalled ribosome [GO:0072344]	OG0005394	NP_714921		PF00069;		ATP binding [GO:0005524]; protein serine/threonine kinase activity [GO:0004674]	protein phosphorylation [GO:0006468]	OG0015405	NP_055194	FUNCTION: Potassium channel subunit that does not form functional channels by itself. Modulates KCNB1 and KCNB2 channel activity by shifting the threshold for inactivation to more negative values and by slowing the rate of inactivation. Can down-regulate the channel activity of KCNB1, KCNB2, KCNC4 and KCND1, possibly by trapping them in intracellular membranes. {ECO:0000269|PubMed:8670833, ECO:00…	PF02214;PF00520;	intercellular bridge [GO:0045171]; plasma membrane [GO:0005886]; voltage-gated potassium channel complex [GO:0008076]	ion channel inhibitor activity [GO:0008200]; potassium channel regulator activity [GO:0015459]; voltage-gated potassium channel activity [GO:0005249]	potassium ion transmembrane transport [GO:0071805]; potassium ion transport [GO:0006813]; protein homooligomerization [GO:0051260]; regulation of monoatomic ion transmembrane transport [GO:0034765]	OG0011551
OG0010933	NP_001317159	FUNCTION: Acts as a signaling pathway regulator involved in innate immune system response (PubMed:26342464, PubMed:29038465, PubMed:29350881). In response to interferon IFN-alpha, associates in a complex with signaling pathway regulator NMI to regulate immune response; the complex formation prevents proteasome-mediated degradation of IFI35 and correlates with IFI35 dephosphorylation (PubMed:10779…	PF07334;PF07292;	cytoplasm [GO:0005737]; cytosol [GO:0005829]; extracellular space [GO:0005615]; membrane [GO:0016020]; nucleolus [GO:0005730]; nucleoplasm [GO:0005654]; nucleus [GO:0005634]	identical protein binding [GO:0042802]	innate immune response [GO:0045087]; macrophage activation involved in immune response [GO:0002281]; negative regulation of cell population proliferation [GO:0008285]; negative regulation of NIK/NF-kappaB signaling [GO:1901223]; positive regulation of inflammatory response [GO:0050729]; positive regulation of innate immune response [GO:0045089]; positive regulation of NIK/NF-kappaB signaling [GO:…	OG0017376	NP_002557	FUNCTION: Receptor for ATP and ADP coupled to G-proteins that activate both phosphatidylinositol-calcium and adenylyl cyclase second messenger systems. Not activated by UTP or UDP.	PF00001;	plasma membrane [GO:0005886]	G protein-coupled ATP receptor activity [GO:0045031]; neurotransmitter receptor activity [GO:0030594]; signaling receptor activity [GO:0038023]	activation of adenylate cyclase activity [GO:0007190]; calcium-mediated signaling [GO:0019722]; cellular response to ATP [GO:0071318]; defense response [GO:0006952]; G protein-coupled receptor signaling pathway [GO:0007186]; neuronal signal transduction [GO:0023041]; phospholipase C-activating G protein-coupled receptor signaling pathway [GO:0007200]															OG0005584	NP_001154914	FUNCTION: Could be a T-cell-specific adapter protein involved in the control of T-cell activation. May play a role in the CD4-p56-LCK-dependent signal transduction pathway. Could also play an important role in normal and pathological angiogenesis. Could be an adapter protein that facilitates and regulates interaction of KDR with effector proteins important to endothelial cell survival and prolife…	PF00017;	cytoplasm [GO:0005737]; cytosol [GO:0005829]	SH3 domain binding [GO:0017124]	angiogenesis [GO:0001525]; cell differentiation [GO:0030154]; signal transduction [GO:0007165]; T cell proliferation [GO:0042098]	OG0014037	NP_001306587	FUNCTION: Protein phosphatase that mediates dephosphorylation of proteins phosphorylated on Tyr and Ser/Thr residues. In vitro, it can dephosphorylate p44-ERK1 (MAPK3) but not p54 SAPK-beta (MAPK10) in vitro. Able to enhance activation of JNK and p38 (MAPK14). {ECO:0000269|PubMed:15147733, ECO:0000269|PubMed:15201283}.	PF00782;	cytosol [GO:0005829]; nucleoplasm [GO:0005654]	myosin phosphatase activity [GO:0017018]; phosphatase activity [GO:0016791]; protein tyrosine phosphatase activity [GO:0004725]; protein tyrosine/serine/threonine phosphatase activity [GO:0008138]	cilium assembly [GO:0060271]; dephosphorylation [GO:0016311]; protein dephosphorylation [GO:0006470]	OG0003898	NP_001073885	FUNCTION: Transcription factor that specifically recognizes the sequence 5'-YAAC[GT]G-3' (PubMed:8058310, PubMed:7987850). Acts as a master regulator of male meiosis by promoting expression of piRNAs: activates expression of both piRNA precursor RNAs and expression of protein-coding genes involved in piRNA metabolism (By similarity). The piRNA metabolic process mediates the repression of transpos…	PF09316;PF07988;PF13921;PF00249;	nucleoplasm [GO:0005654]; nucleus [GO:0005634]	DNA-binding transcription activator activity, RNA polymerase II-specific [GO:0001228]; DNA-binding transcription factor activity, RNA polymerase II-specific [GO:0000981]; RNA polymerase II cis-regulatory region sequence-specific DNA binding [GO:0000978]	cell differentiation [GO:0030154]; male meiosis I [GO:0007141]; mitotic cell cycle [GO:0000278]; negative regulation of transposition [GO:0010529]; positive regulation of DNA-templated transcription [GO:0045893]; positive regulation of piRNA transcription [GO:0140543]; positive regulation of transcription by RNA polymerase II [GO:0045944]; spermatogenesis [GO:0007283]	OG0017271
OG0016471	NP_002514	FUNCTION: Likely to play role in the modification of cellular properties that underlie long-term plasticity. Binds to agar matrix in a calcium-dependent manner (By similarity). {ECO:0000250}.	PF00354;	extracellular region [GO:0005576]; glutamatergic synapse [GO:0098978]	carbohydrate binding [GO:0030246]; metal ion binding [GO:0046872]	associative learning [GO:0008306]; chemical synaptic transmission [GO:0007268]; regulation of postsynaptic neurotransmitter receptor activity [GO:0098962]	OG0008217	NP_001128243	FUNCTION: Mediates electroneutral potassium-chloride cotransport in mature neurons and is required for neuronal Cl(-) homeostasis (PubMed:12106695). As major extruder of intracellular chloride, it establishes the low neuronal Cl(-) levels required for chloride influx after binding of GABA-A and glycine to their receptors, with subsequent hyperpolarization and neuronal inhibition (By similarity). …	PF00324;PF03522;	cell periphery [GO:0071944]; dendrite membrane [GO:0032590]; membrane [GO:0016020]; neuron projection [GO:0043005]; neuronal cell body [GO:0043025]; perikaryon [GO:0043204]; plasma membrane [GO:0005886]; synapse [GO:0045202]	ammonium transmembrane transporter activity [GO:0008519]; chloride transmembrane transporter activity [GO:0015108]; potassium:chloride symporter activity [GO:0015379]; protein kinase binding [GO:0019901]	cell volume homeostasis [GO:0006884]; chemical synaptic transmission [GO:0007268]; chloride ion homeostasis [GO:0055064]; chloride transmembrane transport [GO:1902476]; dendritic spine development [GO:0060996]; hypotonic response [GO:0006971]; intracellular chloride ion homeostasis [GO:0030644]; intracellular pH reduction [GO:0051452]; learning [GO:0007612]; monoatomic ion transport [GO:0006811];…															OG0011561	NP_001307776	FUNCTION: Catalyzes the N-acetylation of the amino acid thialysine (S-(2-aminoethyl)-L-cysteine), a L-lysine analog with the 4-methylene group substituted with a sulfur (PubMed:15283699). May also catalyze acetylation of polyamines, such as norspermidine, spermidine or spermine (PubMed:12803540). However, ability to acetylate polyamines is weak, suggesting that it does not act as a diamine acetyl…	PF00583;	cytoplasm [GO:0005737]; extracellular exosome [GO:0070062]	diamine N-acetyltransferase activity [GO:0004145]; identical protein binding [GO:0042802]; N-acetyltransferase activity [GO:0008080]	nor-spermidine metabolic process [GO:0046204]; putrescine acetylation [GO:0032920]; spermidine acetylation [GO:0032918]; spermine acetylation [GO:0032919]	OG0017251	NP_001297148		PF07803;	plasma membrane [GO:0005886]			OG0015902	NP_004992	FUNCTION: Accessory subunit of the mitochondrial membrane respiratory chain NADH dehydrogenase (Complex I), that is believed not to be involved in catalysis. Complex I functions in the transfer of electrons from NADH to the respiratory chain. The immediate electron acceptor for the enzyme is believed to be ubiquinone. {ECO:0000269|PubMed:27626371}.	PF07347;	mitochondrial inner membrane [GO:0005743]; mitochondrial respiratory chain complex I [GO:0005747]; mitochondrial ribosome [GO:0005761]; mitochondrion [GO:0005739]	NADH dehydrogenase (ubiquinone) activity [GO:0008137]; structural constituent of ribosome [GO:0003735]	aerobic respiration [GO:0009060]; mitochondrial electron transport, NADH to ubiquinone [GO:0006120]; mitochondrial translation [GO:0032543]; proton motive force-driven mitochondrial ATP synthesis [GO:0042776]	OG0005137
OG0017202	NP_001229588		PF17742;	membrane [GO:0016020]			OG0014508	NP_001123453	FUNCTION: Functions as a negative regulator of myocyte differentiation. May interact with both sarcoplasmic structural proteins and nuclear proteins to regulate gene expression during muscle development and in response to muscle stress. {ECO:0000269|PubMed:21737686, ECO:0000269|PubMed:22016770}.	PF12796;	cytosol [GO:0005829]; euchromatin [GO:0000791]; I band [GO:0031674]; intracellular membrane-bounded organelle [GO:0043231]; nucleus [GO:0005634]; PML body [GO:0016605]	protein kinase B binding [GO:0043422]; RNA polymerase II-specific DNA-binding transcription factor binding [GO:0061629]; structural constituent of muscle [GO:0008307]	muscle contraction [GO:0006936]; muscle organ development [GO:0007517]; negative regulation of myoblast differentiation [GO:0045662]; negative regulation of transcription by RNA polymerase II [GO:0000122]; regulation of transcription by RNA polymerase II [GO:0006357]; regulation of transcription from RNA polymerase II promoter in response to oxidative stress [GO:0043619]															OG0007659	NP_001138880	FUNCTION: DNA- and RNA binding protein, involved in several nuclear processes (PubMed:11525732, PubMed:12403470, PubMed:26571461). Binds the conventional octamer sequence in double-stranded DNA (PubMed:11525732, PubMed:12403470, PubMed:26571461). Also binds single-stranded DNA and RNA at a site independent of the duplex site (PubMed:11525732, PubMed:12403470, PubMed:26571461). Involved in pre-mRN…	PF08075;PF00076;	chromosome [GO:0005694]; fibrillar center [GO:0001650]; membrane [GO:0016020]; nuclear matrix [GO:0016363]; nuclear speck [GO:0016607]; nucleoplasm [GO:0005654]; nucleus [GO:0005634]; paraspeckles [GO:0042382]; RNA polymerase II transcription regulator complex [GO:0090575]	chromatin binding [GO:0003682]; DNA binding [GO:0003677]; identical protein binding [GO:0042802]; RNA binding [GO:0003723]	activation of innate immune response [GO:0002218]; circadian rhythm [GO:0007623]; DNA recombination [GO:0006310]; DNA repair [GO:0006281]; innate immune response [GO:0045087]; mRNA processing [GO:0006397]; negative regulation of DNA-templated transcription [GO:0045892]; negative regulation of oxidative stress-induced neuron intrinsic apoptotic signaling pathway [GO:1903377]; regulation of circadi…	OG0010633	NP_056122		PF04103;	membrane [GO:0016020]			OG0002995	NP_001177874	FUNCTION: Adapter molecule that regulates the activation of NF-kappa-B and JNK. Plays a role in the regulation of cell survival and apoptosis. The heterotrimer formed by TRAF1 and TRAF2 is part of a E3 ubiquitin-protein ligase complex that promotes ubiquitination of target proteins, such as MAP3K14. The TRAF1/TRAF2 complex recruits the antiapoptotic E3 protein-ubiquitin ligases BIRC2 and BIRC3 to…	PF16673;	cytoplasm [GO:0005737]; cytoplasmic side of plasma membrane [GO:0009898]; cytosol [GO:0005829]	identical protein binding [GO:0042802]; thioesterase binding [GO:0031996]; tumor necrosis factor receptor binding [GO:0005164]; ubiquitin protein ligase binding [GO:0031625]; zinc ion binding [GO:0008270]	apoptotic process [GO:0006915]; positive regulation of JNK cascade [GO:0046330]; positive regulation of NF-kappaB transcription factor activity [GO:0051092]; protein K63-linked ubiquitination [GO:0070534]; protein-containing complex assembly [GO:0065003]; regulation of extrinsic apoptotic signaling pathway [GO:2001236]; regulation of I-kappaB kinase/NF-kappaB signaling [GO:0043122]; tumor necrosi…	OG0009969
OG0000382	NP_001006608		PF13855;PF15779;PF14914;	membrane [GO:0016020]			OG0015802	NP_002418	FUNCTION: Plays a role in the degradation of extracellular matrix proteins including fibrillar collagen, fibronectin, TNC and ACAN. Cleaves triple helical collagens, including type I, type II and type III collagen, but has the highest activity with soluble type II collagen. Can also degrade collagen type IV, type XIV and type X. May also function by activating or degrading key regulatory proteins…	PF00045;PF00413;PF01471;	extracellular matrix [GO:0031012]; extracellular region [GO:0005576]; extracellular space [GO:0005615]	calcium ion binding [GO:0005509]; collagen binding [GO:0005518]; endopeptidase activity [GO:0004175]; metalloendopeptidase activity [GO:0004222]; serine-type endopeptidase activity [GO:0004252]; zinc ion binding [GO:0008270]	bone mineralization [GO:0030282]; bone morphogenesis [GO:0060349]; collagen catabolic process [GO:0030574]; endochondral ossification [GO:0001958]; extracellular matrix disassembly [GO:0022617]; extracellular matrix organization [GO:0030198]; growth plate cartilage development [GO:0003417]; proteolysis [GO:0006508]; response to amyloid-beta [GO:1904645]															OG0014589	NP_001093148		PF13855;				OG0014591	NP_001239586		PF00481;		protein serine/threonine phosphatase activity [GO:0004722]	protein dephosphorylation [GO:0006470]	OG0010092	NP_001290401		PF00023;PF12796;PF13637;		calcium ion binding [GO:0005509]		OG0003993
OG0016259	NP_001859	FUNCTION: Carboxypeptidase that catalyzes the release of a C-terminal amino acid, but has little or no action with -Asp, -Glu, -Arg, -Lys or -Pro (PubMed:8806703). Catalyzes the conversion of leukotriene C4 to leukotriene F4 via the hydrolysis of an amide bond (By similarity). {ECO:0000250|UniProtKB:P00730, ECO:0000269|PubMed:8806703}.	PF00246;PF02244;	extracellular space [GO:0005615]	metallocarboxypeptidase activity [GO:0004181]; zinc ion binding [GO:0008270]	leukotriene metabolic process [GO:0006691]; proteolysis [GO:0006508]; proteolysis involved in protein catabolic process [GO:0051603]; response to cadmium ion [GO:0046686]	OG0015032	NP_001532	FUNCTION: May regulate the kinase DMPK. {ECO:0000269|PubMed:9490724}.	PF00525;PF00011;	cytoplasm [GO:0005737]; cytosol [GO:0005829]; nucleus [GO:0005634]	enzyme activator activity [GO:0008047]; structural constituent of eye lens [GO:0005212]	response to heat [GO:0009408]; response to unfolded protein [GO:0006986]; somatic muscle development [GO:0007525]															OG0011439	NP_055070	FUNCTION: Positive regulator of neurite outgrowth by stabilizing myosin regulatory light chain (MRLC). It prevents MIR-mediated MRLC ubiquitination and its subsequent proteasomal degradation.	PF11938;	endoplasmic reticulum [GO:0005783]		negative regulation of gene expression [GO:0010629]; positive regulation of low-density lipoprotein receptor activity [GO:1905599]; regulation of low-density lipoprotein particle clearance [GO:0010988]	OG0016191	NP_658988	FUNCTION: Component of the C9orf72-SMCR8 complex, a complex that has guanine nucleotide exchange factor (GEF) activity and regulates autophagy (PubMed:20562859, PubMed:27193190, PubMed:27103069, PubMed:27559131, PubMed:27617292, PubMed:28195531, PubMed:32303654). In the complex, C9orf72 and SMCR8 probably constitute the catalytic subunits that promote the exchange of GDP to GTP, converting inacti…	PF11704;	Atg1/ULK1 kinase complex [GO:1990316]; cell projection [GO:0042995]; chromatin [GO:0000785]; cytoplasm [GO:0005737]; guanyl-nucleotide exchange factor complex [GO:0032045]; nucleoplasm [GO:0005654]; postsynapse [GO:0098794]; presynapse [GO:0098793]	GTPase activator activity [GO:0005096]; guanyl-nucleotide exchange factor activity [GO:0005085]; protein kinase binding [GO:0019901]; protein kinase inhibitor activity [GO:0004860]	autophagy [GO:0006914]; negative regulation of autophagosome assembly [GO:1902902]; negative regulation of exocytosis [GO:0045920]; negative regulation of gene expression [GO:0010629]; negative regulation of immune response [GO:0050777]; negative regulation of macroautophagy [GO:0016242]; negative regulation of protein kinase activity [GO:0006469]; positive regulation of autophagosome maturation …	OG0007667	NP_061135		PF00270;PF00271;PF00013;		ATP binding [GO:0005524]; ATP hydrolysis activity [GO:0016887]; RNA binding [GO:0003723]; RNA helicase activity [GO:0003724]		OG0000077
OG0001835	NP_056171	FUNCTION: Scaffold protein involved in different aspects of polarized cell differentiation regulating epithelial and neuronal morphogenesis and T-cell polarization (PubMed:15182672, PubMed:16344308, PubMed:19041750, PubMed:18716323, PubMed:18641685, PubMed:16965391, PubMed:27380321). Via its interaction with CRTAM, required for the late phase polarization of a subset of CD4+ T-cells, which in tur…	PF13855;PF00595;	adherens junction [GO:0005912]; basolateral plasma membrane [GO:0016323]; cell junction [GO:0030054]; cell-cell contact zone [GO:0044291]; cell-cell junction [GO:0005911]; extracellular exosome [GO:0070062]; extrinsic component of postsynaptic density membrane [GO:0099147]; glutamatergic synapse [GO:0098978]; immunological synapse [GO:0001772]; lamellipodium [GO:0030027]; myelin sheath abaxonal r…	cadherin binding [GO:0045296]; signaling adaptor activity [GO:0035591]	activation of GTPase activity [GO:0090630]; apoptotic process involved in morphogenesis [GO:0060561]; astrocyte cell migration [GO:0043615]; auditory receptor cell stereocilium organization [GO:0060088]; cell migration [GO:0016477]; cell population proliferation [GO:0008283]; cell-cell adhesion [GO:0098609]; cochlear nucleus development [GO:0021747]; establishment of apical/basal cell polarity [G…	OG0006137	NP_001019907	FUNCTION: May participate in the regulation of T-cell-mediated immune response. May play a protective role in tumor cells by inhibiting natural-killer mediated cell lysis as well as a role of marker for detection of neuroblastoma cells. May be involved in the development of acute and chronic transplant rejection and in the regulation of lymphocytic activity at mucosal surfaces. Could also play a …	PF13927;PF07686;	external side of plasma membrane [GO:0009897]; membrane [GO:0016020]	signaling receptor binding [GO:0005102]	positive regulation of T cell proliferation [GO:0042102]; positive regulation of type II interferon production [GO:0032729]; regulation of cytokine production [GO:0001817]; regulation of immune response [GO:0050776]; T cell activation [GO:0042110]; T cell receptor signaling pathway [GO:0050852]															OG0013441	NP_006092	FUNCTION: Acts as a component of the essential kinetochore-associated NDC80 complex, which is required for chromosome segregation and spindle checkpoint activity (PubMed:9315664, PubMed:12351790, PubMed:14654001, PubMed:14699129, PubMed:15062103, PubMed:15235793, PubMed:15239953, PubMed:15548592, PubMed:16732327, PubMed:30409912). Required for kinetochore integrity and the organization of stable …	PF18077;PF03801;	centrosome [GO:0005813]; chromosome, centromeric region [GO:0000775]; cytosol [GO:0005829]; kinetochore [GO:0000776]; membrane [GO:0016020]; Ndc80 complex [GO:0031262]; nucleoplasm [GO:0005654]; nucleus [GO:0005634]; outer kinetochore [GO:0000940]	cyclin binding [GO:0030332]; identical protein binding [GO:0042802]; kinetochore adaptor activity [GO:0140483]	attachment of mitotic spindle microtubules to kinetochore [GO:0051315]; attachment of spindle microtubules to kinetochore [GO:0008608]; cell division [GO:0051301]; centrosome duplication [GO:0051298]; chromosome segregation [GO:0007059]; establishment of mitotic spindle orientation [GO:0000132]; G2/MI transition of meiotic cell cycle [GO:0008315]; kinetochore organization [GO:0051383]; metaphase …	OG0014420	NP_005675	FUNCTION: Gs-coupled receptor activated by antipsychotics reserpine leading to an increase in intracellular cAMP and its internalization (PubMed:24587241). May play a role in locomotor activity through modulation of dopamine, NMDA and ADORA2A-induced locomotor activity. These behavioral changes are accompanied by modulation of the dopamine receptor signaling pathway in striatum (PubMed:24587241).…	PF00001;	plasma membrane [GO:0005886]	G protein-coupled receptor activity [GO:0004930]	G protein-coupled receptor signaling pathway [GO:0007186]; locomotory behavior [GO:0007626]; response to xenobiotic stimulus [GO:0009410]	OG0010881	NP_001018051	FUNCTION: Plays an important role in preventing glycogen hyperphosphorylation and the formation of insoluble aggregates, via its activity as glycogen phosphatase, and by promoting the ubiquitination of proteins involved in glycogen metabolism via its interaction with the E3 ubiquitin ligase NHLRC1/malin. Shows strong phosphatase activity towards complex carbohydrates in vitro, avoiding glycogen h…	PF00686;PF00782;	cytoplasm [GO:0005737]; cytoplasmic side of rough endoplasmic reticulum membrane [GO:0098556]; cytosol [GO:0005829]; dendrite [GO:0030425]; nucleoplasm [GO:0005654]; nucleus [GO:0005634]; perikaryon [GO:0043204]; plasma membrane [GO:0005886]	carbohydrate binding [GO:0030246]; carbohydrate phosphatase activity [GO:0019203]; glycogen (starch) synthase activity [GO:0004373]; glycogen binding [GO:2001069]; myosin phosphatase activity [GO:0017018]; phosphatase activity [GO:0016791]; protein dimerization activity [GO:0046983]; protein homodimerization activity [GO:0042803]; protein serine/threonine phosphatase activity [GO:0004722]; protei…	autophagosome assembly [GO:0000045]; calcium ion transport [GO:0006816]; carbohydrate phosphorylation [GO:0046835]; dephosphorylation [GO:0016311]; glial cell proliferation [GO:0014009]; glycogen biosynthetic process [GO:0005978]; glycogen metabolic process [GO:0005977]; habituation [GO:0046959]; L-glutamate transmembrane transport [GO:0015813]; mitochondrion organization [GO:0007005]; negative r…	OG0011503
OG0011338	NP_444283	FUNCTION: Has acyl-CoA thioesterase activity towards medium and long-chain (C14 to C18) fatty acyl-CoA substrates, and probably plays a role in mitochondrial fatty acid metabolism. Plays a role in the apoptotic process, possibly via its regulation of AKT1 activity. According to PubMed:11598301, inhibits AKT1 phosphorylation and activity. According to PubMed:17615157, enhances AKT1 activity by fav…	PF03061;	cytosol [GO:0005829]; mitochondrial inner membrane [GO:0005743]; mitochondrial intermembrane space [GO:0005758]; mitochondrial matrix [GO:0005759]; mitochondrion [GO:0005739]; plasma membrane [GO:0005886]; ruffle membrane [GO:0032587]	myristoyl-CoA hydrolase activity [GO:0102991]; palmitoyl-CoA hydrolase activity [GO:0016290]	fatty acid metabolic process [GO:0006631]; protein kinase B signaling [GO:0043491]; regulation of mitochondrial membrane permeability involved in apoptotic process [GO:1902108]	OG0013714	NP_001155977	FUNCTION: Plasmanylethanolamine desaturase involved in plasmalogen biogenesis in the endoplasmic reticulum membrane (PubMed:31604315, PubMed:32209662). Plasmalogens are glycerophospholipids with a hydrocarbon chain linked by a vinyl ether bond at the glycerol sn-1 position, and are involved in antioxidative and signaling mechanisms (PubMed:31604315). {ECO:0000269|PubMed:31604315, ECO:0000269|PubM…	PF10520;	endoplasmic reticulum [GO:0005783]; endoplasmic reticulum membrane [GO:0005789]	plasmanylethanolamine desaturase activity [GO:0050207]	ether lipid biosynthetic process [GO:0008611]; fatty acid metabolic process [GO:0006631]															OG0014161	NP_001107859	FUNCTION: Probable serine protease which may play a role in cellular senescence. Overexpression inhibits cell growth and induce G1 cell cycle arrest.	PF01390;PF00089;	extracellular region [GO:0005576]; plasma membrane [GO:0005886]	serine-type endopeptidase activity [GO:0004252]	cell cycle [GO:0007049]; proteolysis [GO:0006508]	OG0017406	NP_005289	FUNCTION: Orphan receptor.	PF00001;	plasma membrane [GO:0005886]	G protein-coupled receptor activity [GO:0004930]	G protein-coupled receptor signaling pathway [GO:0007186]	OG0004984	NP_001308849		PF15260;				OG0016935
OG0012071	NP_005983	FUNCTION: Probable transcriptional regulator involved in developmental processes (By similarity). Binds to the palindromic T site 5'-TTCACACCTAGGTGTGAA-3' DNA sequence (PubMed:11111039). Is required for normal development of the pharyngeal arch arteries (By similarity). {ECO:0000250|UniProtKB:P70323, ECO:0000269|PubMed:11111039}.	PF00907;	chromatin [GO:0000785]; nucleus [GO:0005634]	DNA binding [GO:0003677]; DNA-binding transcription factor activity, RNA polymerase II-specific [GO:0000981]; protein dimerization activity [GO:0046983]; protein homodimerization activity [GO:0042803]; RNA polymerase II cis-regulatory region sequence-specific DNA binding [GO:0000978]; sequence-specific DNA binding [GO:0043565]; sequence-specific double-stranded DNA binding [GO:1990837]	angiogenesis [GO:0001525]; anterior/posterior pattern specification [GO:0009952]; aorta morphogenesis [GO:0035909]; artery morphogenesis [GO:0048844]; blood vessel development [GO:0001568]; blood vessel morphogenesis [GO:0048514]; cell fate specification [GO:0001708]; cell population proliferation [GO:0008283]; cellular response to fibroblast growth factor stimulus [GO:0044344]; cellular response…	OG0008119	NP_001098676	FUNCTION: Binding to cells via a high affinity receptor, laminin is thought to mediate the attachment, migration and organization of cells into tissues during embryonic development by interacting with other extracellular matrix components.	PF00053;PF02210;PF06008;PF06009;	basement membrane [GO:0005604]; collagen-containing extracellular matrix [GO:0062023]; extracellular exosome [GO:0070062]; extracellular region [GO:0005576]	extracellular matrix structural constituent [GO:0005201]; signaling receptor binding [GO:0005102]	cell adhesion [GO:0007155]; negative regulation of cold-induced thermogenesis [GO:0120163]; regulation of cell adhesion [GO:0030155]; regulation of cell migration [GO:0030334]; regulation of embryonic development [GO:0045995]															OG0013592	NP_000008	FUNCTION: Short-chain specific acyl-CoA dehydrogenase is one of the acyl-CoA dehydrogenases that catalyze the first step of mitochondrial fatty acid beta-oxidation, an aerobic process breaking down fatty acids into acetyl-CoA and allowing the production of energy from fats (By similarity). The first step of fatty acid beta-oxidation consists in the removal of one hydrogen from C-2 and C-3 of the …	PF00441;PF02770;PF02771;	centrosome [GO:0005813]; mitochondrial matrix [GO:0005759]; mitochondrion [GO:0005739]; nucleoplasm [GO:0005654]; nucleus [GO:0005634]	acyl-CoA dehydrogenase activity [GO:0003995]; butyryl-CoA dehydrogenase activity [GO:0004085]; flavin adenine dinucleotide binding [GO:0050660]; short-branched-chain-acyl-CoA dehydrogenase activity [GO:0016937]	butyrate catabolic process [GO:0046359]; fatty acid beta-oxidation [GO:0006635]; fatty acid beta-oxidation using acyl-CoA dehydrogenase [GO:0033539]	OG0012159	NP_659495	FUNCTION: Involved in cell shape and neuronal morphogenesis, positively regulating the establishment and maintenance of dendritic spines (By similarity). Plays a role in cellular protein transport, including protein transport away from primary cilia (By similarity). May function via activation of RAC1 and PAK1 (By similarity). {ECO:0000250|UniProtKB:Q6AYA0, ECO:0000250|UniProtKB:Q99LE1}.	PF11461;	centrosome [GO:0005813]; ciliary basal body [GO:0036064]; cilium [GO:0005929]; cytoplasm [GO:0005737]; cytosol [GO:0005829]; membrane [GO:0016020]	dynein light intermediate chain binding [GO:0051959]; identical protein binding [GO:0042802]; protein dimerization activity [GO:0046983]; small GTPase binding [GO:0031267]	cilium assembly [GO:0060271]; epithelial cell morphogenesis [GO:0003382]; protein transport from ciliary membrane to plasma membrane [GO:1903445]	OG0013338	NP_001138595	FUNCTION: Inhibits phosphatase activities of protein phosphatase 1 (PP1) and protein phosphatase 2A (PP2A) complexes. {ECO:0000250}.			protein serine/threonine phosphatase inhibitor activity [GO:0004865]	central nervous system development [GO:0007417]; intracellular signal transduction [GO:0035556]; regulation of phosphatase activity [GO:0010921]	OG0012005
OG0011080	NP_116178	FUNCTION: ADP-ribosyltransferase that mediates mono-ADP-ribosylation of glutamate and aspartate residues on target proteins (PubMed:18851833, PubMed:23332125, PubMed:23474714, PubMed:25043379). In contrast to PARP1 and PARP2, it is not able to mediate poly-ADP-ribosylation (PubMed:18851833). Catalyzes mono-ADP-ribosylation of GSK3B, leading to negatively regulate GSK3B kinase activity (PubMed:233…	PF00644;	cytoplasm [GO:0005737]; cytosol [GO:0005829]; Golgi apparatus [GO:0005794]; nucleolus [GO:0005730]; nucleus [GO:0005634]	DNA-binding transcription factor binding [GO:0140297]; K63-linked polyubiquitin modification-dependent protein binding [GO:0070530]; NAD+ ADP-ribosyltransferase activity [GO:0003950]; NAD+- protein-lysine ADP-ribosyltransferase activity [GO:0140804]; NAD+-protein ADP-ribosyltransferase activity [GO:1990404]; nucleotidyltransferase activity [GO:0016779]; transcription corepressor activity [GO:0003…	chromatin organization [GO:0006325]; NAD biosynthesis via nicotinamide riboside salvage pathway [GO:0034356]; negative regulation of fibroblast proliferation [GO:0048147]; negative regulation of gene expression [GO:0010629]; negative regulation of NF-kappaB transcription factor activity [GO:0032088]; negative regulation of protein K63-linked ubiquitination [GO:1900045]; protein auto-ADP-ribosylat…	OG0016803#	XP_005667131																				OG0014394	NP_001244	FUNCTION: DNA-binding protein involved in cell cycle control. May act as a transcription activator. Plays role in pre-mRNA splicing as core component of precatalytic, catalytic and postcatalytic spliceosomal complexes (PubMed:11991638, PubMed:20176811, PubMed:28502770, PubMed:28076346, PubMed:29361316, PubMed:29360106, PubMed:29301961, PubMed:30728453, PubMed:30705154). Component of the PRP19-CDC…	PF11831;PF13921;	catalytic step 2 spliceosome [GO:0071013]; cytoplasm [GO:0005737]; membrane [GO:0016020]; nuclear speck [GO:0016607]; nucleoplasm [GO:0005654]; nucleus [GO:0005634]; Prp19 complex [GO:0000974]; spliceosomal complex [GO:0005681]; U2-type catalytic step 2 spliceosome [GO:0071007]	DNA binding [GO:0003677]; DNA-binding transcription activator activity, RNA polymerase II-specific [GO:0001228]; DNA-binding transcription factor activity, RNA polymerase II-specific [GO:0000981]; identical protein binding [GO:0042802]; RNA binding [GO:0003723]; RNA polymerase II transcription regulatory region sequence-specific DNA binding [GO:0000977]; WD40-repeat domain binding [GO:0071987]	cell cycle [GO:0007049]; DNA damage checkpoint signaling [GO:0000077]; DNA repair [GO:0006281]; mRNA splicing, via spliceosome [GO:0000398]; positive regulation of transcription by RNA polymerase II [GO:0045944]; regulation of transcription by RNA polymerase II [GO:0006357]	OG0009218	NP_001036	FUNCTION: Serotonin transporter that cotransports serotonin with one Na(+) ion in exchange for one K(+) ion and possibly one proton in an overall electroneutral transport cycle. Transports serotonin across the plasma membrane from the extracellular compartment to the cytosol thus limiting serotonin intercellular signaling (PubMed:27756841, PubMed:34851672, PubMed:21730057, PubMed:10407194, PubMed…	PF03491;PF00209;	endomembrane system [GO:0012505]; endosome membrane [GO:0010008]; focal adhesion [GO:0005925]; membrane raft [GO:0045121]; neuron projection [GO:0043005]; plasma membrane [GO:0005886]; postsynaptic membrane [GO:0045211]; presynaptic membrane [GO:0042734]; serotonergic synapse [GO:0099154]; synapse [GO:0045202]	actin filament binding [GO:0051015]; cocaine binding [GO:0019811]; identical protein binding [GO:0042802]; monoamine transmembrane transporter activity [GO:0008504]; neurotransmitter transmembrane transporter activity [GO:0005326]; nitric-oxide synthase binding [GO:0050998]; serotonin binding [GO:0051378]; serotonin:sodium:chloride symporter activity [GO:0005335]; sodium ion binding [GO:0031402];…	brain morphogenesis [GO:0048854]; cellular response to cGMP [GO:0071321]; cellular response to retinoic acid [GO:0071300]; circadian rhythm [GO:0007623]; memory [GO:0007613]; monoamine transport [GO:0015844]; negative regulation of cerebellar granule cell precursor proliferation [GO:0021941]; negative regulation of neuron differentiation [GO:0045665]; negative regulation of organ growth [GO:00466…	OG0003732	NP_612639	FUNCTION: The TFIID basal transcription factor complex plays a major role in the initiation of RNA polymerase II (Pol II)-dependent transcription (PubMed:33795473). TFIID recognizes and binds promoters with or without a TATA box via its subunit TBP, a TATA-box-binding protein, and promotes assembly of the pre-initiation complex (PIC) (PubMed:33795473). The TFIID complex consists of TBP and TBP-as…	PF07524;PF10406;	nucleoplasm [GO:0005654]; nucleus [GO:0005634]; perinuclear region of cytoplasm [GO:0048471]; transcription factor TFIID complex [GO:0005669]	protein heterodimerization activity [GO:0046982]; RNA polymerase II general transcription initiation factor activity [GO:0016251]	cell differentiation [GO:0030154]; DNA-templated transcription open complex formation [GO:0001112]; inner cell mass cell proliferation [GO:0001833]; maintenance of protein location in nucleus [GO:0051457]; mRNA transcription by RNA polymerase II [GO:0042789]; positive regulation of transcription initiation by RNA polymerase II [GO:0060261]; protein phosphorylation [GO:0006468]; regulation of fat …	OG0004462
OG0017437	NP_001277008	FUNCTION: May be required for the coordinated crosstalk of factors involved in the maintenance of energy homeostasis, possibly by regulating the transcription of specific factors involved in energy balance. {ECO:0000250|UniProtKB:G3UXB3}.	PF00046;	chromatin [GO:0000785]; nucleus [GO:0005634]	DNA-binding transcription factor activity, RNA polymerase II-specific [GO:0000981]; RNA polymerase II cis-regulatory region sequence-specific DNA binding [GO:0000978]	cell differentiation [GO:0030154]; regulation of transcription by RNA polymerase II [GO:0006357]	OG0011712	NP_065747		PF15377;																		OG0012107	NP_000485	FUNCTION: May play a role in the integrity of hemidesmosome and the attachment of basal keratinocytes to the underlying basement membrane.; FUNCTION: The 120 kDa linear IgA disease antigen is an anchoring filament component involved in dermal-epidermal cohesion. Is the target of linear IgA bullous dermatosis autoantibodies.	PF01391;	basement membrane [GO:0005604]; cell-cell junction [GO:0005911]; collagen trimer [GO:0005581]; collagen-containing extracellular matrix [GO:0062023]; endoplasmic reticulum lumen [GO:0005788]; extracellular matrix [GO:0031012]; extracellular region [GO:0005576]; extracellular space [GO:0005615]; hemidesmosome [GO:0030056]; plasma membrane [GO:0005886]	extracellular matrix structural constituent [GO:0005201]; extracellular matrix structural constituent conferring tensile strength [GO:0030020]	cell-matrix adhesion [GO:0007160]; epidermis development [GO:0008544]; extracellular matrix organization [GO:0030198]; hemidesmosome assembly [GO:0031581]	OG0012770	NP_689778	FUNCTION: Subunit of the V0 complex of vacuolar(H+)-ATPase (V-ATPase), a multisubunit enzyme composed of a peripheral complex (V1) that hydrolyzes ATP and a membrane integral complex (V0) that translocates protons. V-ATPase is responsible for acidifying and maintaining the pH of intracellular compartments and in some cell types, is targeted to the plasma membrane, where it is responsible for acid…	PF01992;	apical plasma membrane [GO:0016324]; early endosome [GO:0005769]; endosome membrane [GO:0010008]; extracellular exosome [GO:0070062]; lysosomal membrane [GO:0005765]; membrane [GO:0016020]; phagocytic vesicle membrane [GO:0030670]; plasma membrane proton-transporting V-type ATPase complex [GO:0033181]; proton-transporting V-type ATPase, V0 domain [GO:0033179]; vacuolar proton-transporting V-type …	proton-transporting ATPase activity, rotational mechanism [GO:0046961]	regulation of macroautophagy [GO:0016241]; vacuolar acidification [GO:0007035]; vacuolar transport [GO:0007034]	OG0010033	NP_001258522	FUNCTION: Demethylates proteins that have been reversibly carboxymethylated. Demethylates PPP2CB (in vitro) and PPP2CA. Binding to PPP2CA displaces the manganese ion and inactivates the enzyme. {ECO:0000269|PubMed:10318862}.	PF12697;	nucleoplasm [GO:0005654]	cadherin binding [GO:0045296]; lncRNA binding [GO:0106222]; protein C-terminal methylesterase activity [GO:0051722]; protein kinase binding [GO:0019901]; protein methylesterase activity [GO:0051723]; protein phosphatase 2A binding [GO:0051721]; protein phosphatase binding [GO:0019903]; protein phosphatase inhibitor activity [GO:0004864]; protein phosphatase regulator activity [GO:0019888]	G2/M transition of mitotic cell cycle [GO:0000086]; protein demethylation [GO:0006482]; protein phosphorylation [GO:0006468]	OG0010196
OG0016815	NP_001032671	FUNCTION: Stearoyl-CoA desaturase that utilizes O(2) and electrons from reduced cytochrome b5 to introduce the first double bond into saturated fatty acyl-CoA substrates. Catalyzes the insertion of a cis double bond at the delta-9 position into fatty acyl-CoA substrates including palmitoyl-CoA and stearoyl-CoA (PubMed:15610069, PubMed:15907797, PubMed:22745828). Gives rise to a mixture of 16:1 an…	PF00487;	endoplasmic reticulum membrane [GO:0005789]	metal ion binding [GO:0046872]; oxidoreductase activity [GO:0016491]; stearoyl-CoA 9-desaturase activity [GO:0004768]	unsaturated fatty acid biosynthetic process [GO:0006636]	OG0005492	NP_065750	FUNCTION: Transcriptional repressor (PubMed:12183469, PubMed:16415179). Acts as a component of the histone deacetylase NuRD complex which participates in the remodeling of chromatin (PubMed:16428440, PubMed:28977666). Enhances MBD2-mediated repression (PubMed:12183469, PubMed:16415179). Efficient repression requires the presence of GATAD2A (PubMed:16415179). Targets MBD3 to discrete loci in the n…	PF00320;PF16563;	chromatin [GO:0000785]; chromosome, telomeric region [GO:0000781]; nuclear speck [GO:0016607]; nucleoplasm [GO:0005654]; nucleus [GO:0005634]; NuRD complex [GO:0016581]; protein-containing complex [GO:0032991]	sequence-specific DNA binding [GO:0043565]; zinc ion binding [GO:0008270]	chromatin remodeling [GO:0006338]; histone deacetylation [GO:0016575]; negative regulation of DNA-templated transcription [GO:0045892]; negative regulation of transcription by RNA polymerase II [GO:0000122]; positive regulation of DNA-templated transcription [GO:0045893]; regulation of cell fate specification [GO:0042659]; regulation of stem cell differentiation [GO:2000736]															OG0014843	NP_001073923	FUNCTION: Catalyzes the activation of fatty acids by CoA to produce an acyl-CoA, the first step in fatty acid metabolism (By similarity). Capable of activating medium-chain fatty acids with a preference for C6-12 fatty acids (By similarity). {ECO:0000250|UniProtKB:Q7TN78}.	PF00501;PF13193;	mitochondrial matrix [GO:0005759]	ATP binding [GO:0005524]; butyrate-CoA ligase activity [GO:0047760]; decanoate-CoA ligase activity [GO:0102391]; fatty acid ligase activity [GO:0015645]; fatty-acyl-CoA synthase activity [GO:0004321]; metal ion binding [GO:0046872]	acyl-CoA metabolic process [GO:0006637]; fatty acid biosynthetic process [GO:0006633]	OG0009808	NP_001364165						OG0016295	NP_002414	FUNCTION: Degrades casein, gelatins of types I, III, IV, and V, and fibronectin. Activates procollagenase. {ECO:0000269|PubMed:2550050}.	PF00413;PF01471;	extracellular exosome [GO:0070062]; extracellular matrix [GO:0031012]; extracellular region [GO:0005576]; extracellular space [GO:0005615]	endopeptidase activity [GO:0004175]; metalloendopeptidase activity [GO:0004222]; metallopeptidase activity [GO:0008237]; serine-type endopeptidase activity [GO:0004252]; zinc ion binding [GO:0008270]	collagen catabolic process [GO:0030574]; extracellular matrix disassembly [GO:0022617]; extracellular matrix organization [GO:0030198]; membrane protein ectodomain proteolysis [GO:0006509]; membrane protein intracellular domain proteolysis [GO:0031293]; positive regulation of cell migration [GO:0030335]; proteolysis [GO:0006508]	OG0011029
OG0010975	NP_002217	FUNCTION: Putative Notch ligand involved in the mediation of Notch signaling. Involved in limb development (By similarity). {ECO:0000250}.	PF01414;PF00008;PF07645;PF12661;PF07657;	plasma membrane [GO:0005886]	calcium ion binding [GO:0005509]; growth factor activity [GO:0008083]; Notch binding [GO:0005112]	auditory receptor cell fate commitment [GO:0009912]; cell differentiation [GO:0030154]; epithelial cell apoptotic process involved in palatal shelf morphogenesis [GO:1990134]; gamma-delta T cell differentiation [GO:0042492]; in utero embryonic development [GO:0001701]; morphogenesis of embryonic epithelium [GO:0016331]; Notch signaling pathway [GO:0007219]; odontogenesis of dentin-containing toot…	OG0017154	NP_001177157		PF13445;		metal ion binding [GO:0046872]																OG0008106	NP_001254489	FUNCTION: TJP1, TJP2, and TJP3 are closely related scaffolding proteins that link tight junction (TJ) transmembrane proteins such as claudins, junctional adhesion molecules, and occludin to the actin cytoskeleton (PubMed:16129888). The tight junction acts to limit movement of substances through the paracellular space and as a boundary between the compositionally distinct apical and basolateral pl…	PF00625;PF00595;PF07653;	bicellular tight junction [GO:0005923]; cell junction [GO:0030054]; nucleoplasm [GO:0005654]; nucleus [GO:0005634]; plasma membrane [GO:0005886]	cell adhesion molecule binding [GO:0050839]	cell-cell adhesion [GO:0098609]; cell-cell junction organization [GO:0045216]; establishment of endothelial intestinal barrier [GO:0090557]; maintenance of blood-brain barrier [GO:0035633]; positive regulation of blood-brain barrier permeability [GO:1905605]; protein localization to cell-cell junction [GO:0150105]	OG0014008	NP_001122322	FUNCTION: May regulate basal voltage-dependent L-type Ca(2+) currents and be required for beta-adrenergic augmentation of Ca(2+) influx in cardiomyocytes, thereby regulating increases in heart rate and contractile force (By similarity). May play an important role in cardiac antiarrhythmia via the strong suppression of voltage-gated L-type Ca(2+) currents (By similarity). Regulates voltage-depende…	PF00071;	cytosol [GO:0005829]; plasma membrane [GO:0005886]	calcium channel regulator activity [GO:0005246]; calmodulin binding [GO:0005516]; GTP binding [GO:0005525]; GTPase activity [GO:0003924]	negative regulation of high voltage-gated calcium channel activity [GO:1901842]; small GTPase mediated signal transduction [GO:0007264]	OG0010653	NP_059125	FUNCTION: Symmetrically cleaves beta-carotene into two molecules of retinal using a dioxygenase mechanism. {ECO:0000269|PubMed:11401432, ECO:0000269|PubMed:17951468, ECO:0000269|PubMed:24668807}.	PF03055;	cytosol [GO:0005829]	beta-carotene 15,15'-dioxygenase activity [GO:0003834]; carotenoid dioxygenase activity [GO:0010436]; metal ion binding [GO:0046872]	beta-carotene metabolic process [GO:1901810]; carotene catabolic process [GO:0016121]; retinal metabolic process [GO:0042574]; retinoid metabolic process [GO:0001523]; retinol metabolic process [GO:0042572]; vitamin A biosynthetic process [GO:0035238]	OG0013993#
OG0015652	NP_036266	FUNCTION: Required for proper contractility of visceral smooth muscle cells (PubMed:28292896). Mediates nucleation of actin filaments. {ECO:0000269|PubMed:26370058, ECO:0000269|PubMed:28292896}.	PF03250;PF02205;	actin filament [GO:0005884]; cytosol [GO:0005829]; membrane [GO:0016020]; myofibril [GO:0030016]; sarcomere [GO:0030017]	actin binding [GO:0003779]; tropomyosin binding [GO:0005523]	actin nucleation [GO:0045010]; muscle contraction [GO:0006936]; myofibril assembly [GO:0030239]; pointed-end actin filament capping [GO:0051694]; positive regulation of actin filament polymerization [GO:0030838]	OG0014340	NP_848605		PF12796;PF13637;PF07714;	cell projection [GO:0042995]; cytoplasm [GO:0005737]; nucleus [GO:0005634]	ATP binding [GO:0005524]; protein serine kinase activity [GO:0106310]; protein serine/threonine kinase activity [GO:0004674]	protein phosphorylation [GO:0006468]; regulation of cell cycle process [GO:0010564]															OG0001340	NP_001258558	FUNCTION: Transcriptional activator which binds specifically to the MEF2 element, 5'-YTA[AT](4)TAR-3', found in numerous muscle-specific, growth factor- and stress-induced genes. Mediates cellular functions not only in skeletal and cardiac muscle development, but also in neuronal differentiation and survival. Plays diverse roles in the control of cell growth, survival and apoptosis via p38 MAPK s…	PF12347;PF00319;	chromatin [GO:0000785]; cytoplasm [GO:0005737]; intracellular membrane-bounded organelle [GO:0043231]; nucleoplasm [GO:0005654]; nucleus [GO:0005634]	DNA-binding transcription activator activity, RNA polymerase II-specific [GO:0001228]; DNA-binding transcription factor activity [GO:0003700]; DNA-binding transcription factor activity, RNA polymerase II-specific [GO:0000981]; DNA-binding transcription factor binding [GO:0140297]; histone deacetylase binding [GO:0042826]; protein heterodimerization activity [GO:0046982]; protein homodimerization …	adult heart development [GO:0007512]; apoptotic process [GO:0006915]; cell differentiation [GO:0030154]; chondrocyte differentiation [GO:0002062]; endochondral ossification [GO:0001958]; muscle organ development [GO:0007517]; nervous system development [GO:0007399]; osteoblast differentiation [GO:0001649]; positive regulation of transcription by RNA polymerase II [GO:0045944]; positive regulation…	OG0014203	NP_695003	FUNCTION: Plays a role in the reorganization of the cytoskeleton, endocytosis and cellular vesicle trafficking via its interactions with membranes, WASL, DNM1 and DNM2. Acts both during interphase and at the end of mitotic cell divisions. Required for efficient progress through mitosis and cytokinesis. Required for normal formation of the cleavage furrow at the end of mitosis. Modulates endocytos…	PF10456;PF00787;PF14604;	cytoplasmic vesicle [GO:0031410]; cytoplasmic vesicle membrane [GO:0030659]; cytosol [GO:0005829]; extrinsic component of membrane [GO:0019898]; membrane [GO:0016020]; plasma membrane [GO:0005886]	identical protein binding [GO:0042802]; phosphatidylinositol binding [GO:0035091]	cleavage furrow formation [GO:0036089]; endocytosis [GO:0006897]; endosomal transport [GO:0016197]; endosome organization [GO:0007032]; intracellular protein transport [GO:0006886]; macropinocytosis [GO:0044351]; mitotic cytokinesis [GO:0000281]; negative regulation of endocytosis [GO:0045806]; negative regulation of protein localization to cell surface [GO:2000009]; plasma membrane tubulation [G…	OG0002825	NP_001032642	FUNCTION: Converts 1-acyl-sn-glycerol-3-phosphate (lysophosphatidic acid or LPA) into 1,2-diacyl-sn-glycerol-3-phosphate (phosphatidic acid or PA) by incorporating an acyl moiety at the sn-2 position of the glycerol backbone (PubMed:21173190). Acts on LPA containing saturated or unsaturated fatty acids C16:0-C20:4 at the sn-1 position using C18:1, C20:4 or C18:2-CoA as the acyl donor (PubMed:2117…	PF16076;PF01553;	endomembrane system [GO:0012505]; endoplasmic reticulum [GO:0005783]; endoplasmic reticulum membrane [GO:0005789]; Golgi membrane [GO:0000139]; membrane [GO:0016020]; nuclear envelope [GO:0005635]; plasma membrane [GO:0005886]	1-acylglycerol-3-phosphate O-acyltransferase activity [GO:0003841]	CDP-diacylglycerol biosynthetic process [GO:0016024]; phosphatidic acid biosynthetic process [GO:0006654]; phospholipid biosynthetic process [GO:0008654]	OG0002369
OG0014675	NP_000145	FUNCTION: Catalyzes the transfer of a phosphate from ATP to alpha-D-galactose and participates in the first committed step in the catabolism of galactose. {ECO:0000269|PubMed:12694189, ECO:0000269|PubMed:7542884}.	PF10509;PF08544;PF00288;	cytoplasm [GO:0005737]; cytosol [GO:0005829]; extracellular exosome [GO:0070062]; membrane [GO:0016020]	ATP binding [GO:0005524]; galactokinase activity [GO:0004335]; galactose binding [GO:0005534]	galactitol metabolic process [GO:0019402]; galactose catabolic process [GO:0019388]; galactose catabolic process via UDP-galactose [GO:0033499]; galactose metabolic process [GO:0006012]; glycolytic process from galactose [GO:0061623]	OG0011102	NP_005223	FUNCTION: Receptor tyrosine kinase which binds promiscuously membrane-bound ephrin-A family ligands residing on adjacent cells, leading to contact-dependent bidirectional signaling into neighboring cells. The signaling pathway downstream of the receptor is referred to as forward signaling while the signaling pathway downstream of the ephrin ligand is referred to as reverse signaling. Binds with a…	PF14575;PF01404;PF07699;PF00041;PF07714;PF00536;	plasma membrane [GO:0005886]; receptor complex [GO:0043235]	ATP binding [GO:0005524]; fibronectin binding [GO:0001968]; protein kinase activity [GO:0004672]; protein kinase binding [GO:0019901]; transmembrane receptor protein tyrosine kinase activity [GO:0004714]; transmembrane-ephrin receptor activity [GO:0005005]	activation of GTPase activity [GO:0090630]; angiogenesis [GO:0001525]; cell surface receptor signaling pathway [GO:0007166]; ephrin receptor signaling pathway [GO:0048013]; negative regulation of cell migration [GO:0030336]; negative regulation of protein kinase activity [GO:0006469]; peptidyl-tyrosine phosphorylation [GO:0018108]; positive regulation of angiogenesis [GO:0045766]; positive regula…															OG0014677	NP_001136269	FUNCTION: [Isoform 1]: Receptor for the C-X-C chemokine CXCL9, CXCL10 and CXCL11 and mediates the proliferation, survival and angiogenic activity of human mesangial cells (HMC) through a heterotrimeric G-protein signaling pathway (PubMed:12782716). Binds to CCL21. Probably promotes cell chemotaxis response. {ECO:0000269|PubMed:12782716}.; FUNCTION: [Isoform 2]: Receptor for the C-X-C chemokine CX…	PF00001;	cell surface [GO:0009986]; cytoplasm [GO:0005737]; external side of plasma membrane [GO:0009897]; plasma membrane [GO:0005886]	C-X-C chemokine binding [GO:0019958]; C-X-C chemokine receptor activity [GO:0016494]; chemokine binding [GO:0019956]; chemokine receptor activity [GO:0004950]; signaling receptor activity [GO:0038023]	adenylate cyclase-activating G protein-coupled receptor signaling pathway [GO:0007189]; angiogenesis [GO:0001525]; apoptotic process [GO:0006915]; cell adhesion [GO:0007155]; cell surface receptor signaling pathway [GO:0007166]; chemotaxis [GO:0006935]; G protein-coupled receptor signaling pathway [GO:0007186]; immune response [GO:0006955]; inflammatory response [GO:0006954]; negative regulation …	OG0015848	NP_001471	FUNCTION: Receptor for the hormone galanin. The activity of this receptor is mediated by G proteins that inhibit adenylate cyclase activity. {ECO:0000269|PubMed:25691535, ECO:0000269|PubMed:7524088}.	PF00001;	membrane [GO:0016020]; plasma membrane [GO:0005886]	G protein-coupled peptide receptor activity [GO:0008528]; galanin receptor activity [GO:0004966]; neuropeptide binding [GO:0042923]; peptide hormone binding [GO:0017046]	adenylate cyclase-activating G protein-coupled receptor signaling pathway [GO:0007189]; negative regulation of adenylate cyclase activity [GO:0007194]; neuropeptide signaling pathway [GO:0007218]; positive regulation of cortisol secretion [GO:0051464]; positive regulation of cytosolic calcium ion concentration [GO:0007204]; positive regulation of transcription by RNA polymerase II [GO:0045944]	OG0009556	NP_055523	FUNCTION: Essential component of the mitotic checkpoint, which prevents cells from prematurely exiting mitosis. Required for the assembly of the dynein-dynactin and MAD1-MAD2 complexes onto kinetochores (PubMed:11146660, PubMed:11590237, PubMed:15824131). Its function related to the spindle assembly machinery is proposed to depend on its association in the mitotic RZZ complex. {ECO:0000269|PubMed…	PF10493;	actin cytoskeleton [GO:0015629]; cytoplasm [GO:0005737]; cytosol [GO:0005829]; kinetochore microtubule [GO:0005828]; nucleus [GO:0005634]; plasma membrane [GO:0005886]; RZZ complex [GO:1990423]; spindle pole [GO:0000922]	small GTPase binding [GO:0031267]	cell division [GO:0051301]; mitotic sister chromatid segregation [GO:0000070]; mitotic spindle assembly checkpoint signaling [GO:0007094]; protein localization to kinetochore involved in kinetochore assembly [GO:1903394]; protein-containing complex assembly [GO:0065003]; regulation of exit from mitosis [GO:0007096]	OG0006575
OG0007033	NP_001165896	FUNCTION: Required for left-right (L-R) asymmetry determination of organ systems in mammals. May play a role in endometrial bleeding.	PF00019;PF00688;	collagen-containing extracellular matrix [GO:0062023]; extracellular region [GO:0005576]; extracellular space [GO:0005615]; platelet alpha granule lumen [GO:0031093]	cytokine activity [GO:0005125]; growth factor activity [GO:0008083]; transforming growth factor beta receptor binding [GO:0005160]	BMP signaling pathway [GO:0030509]; positive regulation of pathway-restricted SMAD protein phosphorylation [GO:0010862]; SMAD protein signal transduction [GO:0060395]	OG0009941	NP_001154912	FUNCTION: Protein phosphatase that may contribute to contact inhibition of cell growth and motility by mediating the dephosphorylation of focal adhesion-associated substrates and thus negatively regulating integrin-promoted signaling processes. Induces apoptotic cell death by at least two distinct mechanisms: inhibition of cell survival signaling mediated by PI 3-kinase, Akt, and ILK and activati…	PF00041;PF00102;	apical plasma membrane [GO:0016324]; cytoplasm [GO:0005737]; microvillus membrane [GO:0031528]; plasma membrane [GO:0005886]	cadherin binding [GO:0045296]; transmembrane receptor protein tyrosine phosphatase activity [GO:0005001]	apoptotic process [GO:0006915]; protein dephosphorylation [GO:0006470]															OG0014217#	XP_020934406						OG0016708	NP_848652	FUNCTION: Catalyzes the synthesis of N-acetylaspartate acid (NAA) from L-aspartate and acetyl-CoA (PubMed:19524112, PubMed:19807691, PubMed:20385109). Promotes dopamine uptake by regulating TNF-alpha expression (By similarity). Attenuates methamphetamine-induced inhibition of dopamine uptake (PubMed:20385109). {ECO:0000250|UniProtKB:Q3UGX3, ECO:0000269|PubMed:19524112, ECO:0000269|PubMed:19807691…	PF00583;	cytoplasm [GO:0005737]; endoplasmic reticulum membrane [GO:0005789]; mitochondrial matrix [GO:0005759]; mitochondrial membrane [GO:0031966]; mitochondrion [GO:0005739]	aspartate N-acetyltransferase activity [GO:0017188]	aspartate family amino acid metabolic process [GO:0009066]	OG0006460	NP_115670	FUNCTION: Calcium/calmodulin-dependent protein kinase that belongs to a proposed calcium-triggered signaling cascade involved in a number of cellular processes. Phosphorylates CAMK1, CAMK1D, CAMK1G and CAMK4. Involved in regulating cell apoptosis. Promotes cell survival by phosphorylating AKT1/PKB that inhibits pro-apoptotic BAD/Bcl2-antagonist of cell death. {ECO:0000269|PubMed:12935886}.	PF00069;	cytoplasm [GO:0005737]; cytosol [GO:0005829]; nucleoplasm [GO:0005654]	ATP binding [GO:0005524]; calmodulin binding [GO:0005516]; calmodulin-dependent protein kinase activity [GO:0004683]; protein serine kinase activity [GO:0106310]	intracellular signal transduction [GO:0035556]; positive regulation of protein kinase activity [GO:0045860]; protein phosphorylation [GO:0006468]	OG0006399
OG0006386	NP_001091048	FUNCTION: Orphan receptor.	PF00001;	plasma membrane [GO:0005886]	G protein-coupled purinergic nucleotide receptor activity [GO:0045028]; G protein-coupled receptor activity [GO:0004930]	G protein-coupled receptor signaling pathway [GO:0007186]	OG0010703	NP_001018058	FUNCTION: Glycoprotein that regulates critical steps during fertilization and also has immunomonomodulatory effects. Four glycoforms, namely glycodelin-S, -A, -F and -C have been identified in reproductive tissues that differ in glycosylation and biological activity. Glycodelin-A has contraceptive and immunosuppressive activities (PubMed:9918684, PubMed:7531163). Glycodelin-C stimulates binding o…	PF00061;	extracellular region [GO:0005576]	small molecule binding [GO:0036094]	apoptotic process [GO:0006915]; negative regulation of sperm capacitation [GO:1902491]; positive regulation of granulocyte macrophage colony-stimulating factor production [GO:0032725]; regulation of binding of sperm to zona pellucida [GO:2000359]															OG0003629	NP_001177	FUNCTION: Transcriptional regulator that acts as repressor or activator, depending on the context. Binds to NF-E2 DNA binding sites. Plays important roles in coordinating transcription activation and repression by MAFK (By similarity). Together with MAF, represses the transcription of genes under the control of the NFE2L2 oxidative stress pathway (PubMed:24035498). {ECO:0000250|UniProtKB:P97302, …	PF00651;PF03131;	chromatin [GO:0000785]; cytoplasm [GO:0005737]; cytosol [GO:0005829]; nucleoplasm [GO:0005654]; nucleus [GO:0005634]; RNA polymerase II transcription regulator complex [GO:0090575]	DNA-binding transcription activator activity, RNA polymerase II-specific [GO:0001228]; DNA-binding transcription factor activity [GO:0003700]; DNA-binding transcription factor activity, RNA polymerase II-specific [GO:0000981]; DNA-binding transcription repressor activity, RNA polymerase II-specific [GO:0001227]; heme binding [GO:0020037]; RNA polymerase II cis-regulatory region sequence-specific …	DNA repair [GO:0006281]; negative regulation of transcription by RNA polymerase II [GO:0000122]; regulation of DNA-templated transcription [GO:0006355]; regulation of metabolic process [GO:0019222]; regulation of transcription by RNA polymerase II [GO:0006357]; regulation of transcription involved in G1/S transition of mitotic cell cycle [GO:0000083]; regulation of transcription involved in G2/M …	OG0013274	NP_001073895	FUNCTION: May be required for myofiber maturation. {ECO:0000250|UniProtKB:F1QWM2}.	PF00782;	cytoplasm [GO:0005737]; sarcomere [GO:0030017]	MAP kinase phosphatase activity [GO:0033549]; protein tyrosine/serine/threonine phosphatase activity [GO:0008138]	negative regulation of MAPK cascade [GO:0043409]; protein dephosphorylation [GO:0006470]	OG0003729	NP_005770	FUNCTION: Plays a role in female and male fertility. Involved in distal reproductive tract development. {ECO:0000250|UniProtKB:Q8BGA2}.	PF10242;	membrane [GO:0016020]; plasma membrane [GO:0005886]; platelet alpha granule membrane [GO:0031092]		development of primary female sexual characteristics [GO:0046545]; development of primary male sexual characteristics [GO:0046546]; positive regulation of fertilization [GO:1905516]; single fertilization [GO:0007338]	OG0013214
OG0017225	NP_036414	FUNCTION: Potassium channel ancillary subunit that is essential for generation of some native K(+) currents by virtue of formation of heteromeric ion channel complex with voltage-gated potassium (Kv) channel pore-forming alpha subunits. Functions as an inhibitory beta-subunit of the repolarizing cardiac potassium ion channel KCNQ1. {ECO:0000269|PubMed:12324418}.	PF02060;	plasma membrane [GO:0005886]; voltage-gated potassium channel complex [GO:0008076]	potassium channel regulator activity [GO:0015459]; transmembrane transporter binding [GO:0044325]; voltage-gated potassium channel activity [GO:0005249]	atrial cardiac muscle cell action potential [GO:0086014]; cardiac muscle contraction [GO:0060048]; membrane repolarization during action potential [GO:0086011]; membrane repolarization during ventricular cardiac muscle cell action potential [GO:0098915]; negative regulation of delayed rectifier potassium channel activity [GO:1902260]; negative regulation of potassium ion export across plasma memb…	OG0002440	NP_005408	FUNCTION: Non-receptor protein tyrosine kinase which is activated following engagement of many different classes of cellular receptors including immune response receptors, integrins and other adhesion receptors, receptor protein tyrosine kinases, G protein-coupled receptors as well as cytokine receptors. Participates in signaling pathways that control a diverse spectrum of biological activities i…	PF07714;PF00017;PF00018;	actin filament [GO:0005884]; caveola [GO:0005901]; cell junction [GO:0030054]; cytoplasm [GO:0005737]; cytosol [GO:0005829]; dendritic filopodium [GO:1902737]; dendritic growth cone [GO:0044294]; extracellular exosome [GO:0070062]; extrinsic component of cytoplasmic side of plasma membrane [GO:0031234]; focal adhesion [GO:0005925]; glutamatergic synapse [GO:0098978]; late endosome [GO:0005770]; l…	ATP binding [GO:0005524]; ATPase binding [GO:0051117]; BMP receptor binding [GO:0070700]; cadherin binding [GO:0045296]; connexin binding [GO:0071253]; enzyme binding [GO:0019899]; ephrin receptor binding [GO:0046875]; growth factor receptor binding [GO:0070851]; heme binding [GO:0020037]; insulin receptor binding [GO:0005158]; integrin binding [GO:0005178]; non-membrane spanning protein tyrosine…	activation of protein kinase B activity [GO:0032148]; adherens junction organization [GO:0034332]; angiotensin-activated signaling pathway involved in heart process [GO:0086098]; bone resorption [GO:0045453]; branching involved in mammary gland duct morphogenesis [GO:0060444]; cell adhesion [GO:0007155]; cell cycle [GO:0007049]; cell differentiation [GO:0030154]; cell-cell adhesion [GO:0098609]; …															OG0015625	NP_056008	FUNCTION: Master regulator of synaptic plasticity that self-assembles into virion-like capsids that encapsulate RNAs and mediate intercellular RNA transfer in the nervous system. ARC protein is released from neurons in extracellular vesicles that mediate the transfer of ARC mRNA into new target cells, where ARC mRNA can undergo activity-dependent translation. ARC capsids are endocytosed and are a…	PF18162;PF19284;	acrosomal vesicle [GO:0001669]; actin cytoskeleton [GO:0015629]; cell cortex [GO:0005938]; cytoplasm [GO:0005737]; cytosol [GO:0005829]; dendritic spine [GO:0043197]; early endosome membrane [GO:0031901]; extracellular vesicle [GO:1903561]; glutamatergic synapse [GO:0098978]; membrane raft [GO:0045121]; neuronal cell body [GO:0043025]; neuronal ribonucleoprotein granule [GO:0071598]; plasma membr…	mRNA binding [GO:0003729]	anterior/posterior pattern specification [GO:0009952]; cell migration [GO:0016477]; cytoskeleton organization [GO:0007010]; dendritic spine morphogenesis [GO:0060997]; endocytosis [GO:0006897]; endoderm development [GO:0007492]; learning [GO:0007612]; long-term memory [GO:0007616]; long-term synaptic potentiation [GO:0060291]; modulation of chemical synaptic transmission [GO:0050804]; mRNA transp…	OG0014474	NP_689556		PF15310;	perinuclear region of cytoplasm [GO:0048471]	actin binding [GO:0003779]	spermatogenesis [GO:0007283]	OG0014874	NP_116012	FUNCTION: Plays a role in the trafficking of mitochondria along microtubules. Regulates the kinesin-mediated axonal transport of mitochondria to nerve terminals along microtubules during hypoxia. Participates in the translocation of TRAK2/GRIF1 from the cytoplasm to the mitochondrion. Also plays a role in steroidogenesis through maintenance of mitochondrial abundance and morphology (By similarity…	PF14962;	axon cytoplasm [GO:1904115]; mitochondrial inner membrane [GO:0005743]; mitochondrial outer membrane [GO:0005741]; mitochondrion [GO:0005739]		anterograde axonal transport [GO:0008089]; axon development [GO:0061564]; axonal transport of mitochondrion [GO:0019896]; cellular response to gonadotropin-releasing hormone [GO:0097211]; cellular response to hypoxia [GO:0071456]; cellular response to steroid hormone stimulus [GO:0071383]; cerebral cortex development [GO:0021987]; negative regulation of dendrite development [GO:2000171]; positive…	OG0017026
OG0011317	NP_057153	FUNCTION: Regulates ATP-dependent protein translocation into the mitochondrial matrix. Inhibits DNAJC19 stimulation of HSPA9/Mortalin ATPase activity. {ECO:0000269|PubMed:20053669}.	PF03656;	mitochondrial matrix [GO:0005759]; PAM complex, Tim23 associated import motor [GO:0001405]; protein-containing complex [GO:0032991]; TIM23 mitochondrial import inner membrane translocase complex [GO:0005744]		intracellular protein transport [GO:0006886]; negative regulation of ATP-dependent activity [GO:0032780]; ossification [GO:0001503]; protein import into mitochondrial matrix [GO:0030150]	OG0010103	NP_058641	FUNCTION: Gustducin-coupled receptor implicated in the perception of bitter compounds in the oral cavity and the gastrointestinal tract. Signals through PLCB2 and the calcium-regulated cation channel TRPM5. {ECO:0000269|PubMed:12379855, ECO:0000269|PubMed:15759003}.	PF05296;	endoplasmic reticulum [GO:0005783]; external side of plasma membrane [GO:0009897]; membrane [GO:0016020]; plasma membrane [GO:0005886]; trans-Golgi network [GO:0005802]	bitter taste receptor activity [GO:0033038]; G protein-coupled receptor activity [GO:0004930]	detection of chemical stimulus involved in sensory perception of bitter taste [GO:0001580]; G protein-coupled receptor signaling pathway [GO:0007186]															OG0014970	NP_001129470	FUNCTION: Accessory subunit of the mitochondrial membrane respiratory chain NADH dehydrogenase (Complex I), that is believed not to be involved in catalysis. Complex I functions in the transfer of electrons from NADH to the respiratory chain. The immediate electron acceptor for the enzyme is believed to be ubiquinone. {ECO:0000269|PubMed:27626371}.	PF10183;	mitochondrial inner membrane [GO:0005743]; mitochondrial respiratory chain complex I [GO:0005747]; mitochondrion [GO:0005739]		aerobic respiration [GO:0009060]; mitochondrial respiratory chain complex I assembly [GO:0032981]; proton motive force-driven mitochondrial ATP synthesis [GO:0042776]	OG0017193	NP_000493	FUNCTION: Mediates tyrosine nitration of secondary granule proteins in mature resting eosinophils. Shows significant inhibitory activity towards Mycobacterium tuberculosis H37Rv by inducing bacterial fragmentation and lysis. {ECO:0000269|PubMed:12540536, ECO:0000269|PubMed:18694936}.	PF03098;	extracellular exosome [GO:0070062]; extracellular region [GO:0005576]; extracellular space [GO:0005615]; secretory granule lumen [GO:0034774]	heme binding [GO:0020037]; lactoperoxidase activity [GO:0140825]; metal ion binding [GO:0046872]; peroxidase activity [GO:0004601]	defense response to bacterium [GO:0042742]; defense response to nematode [GO:0002215]; eosinophil migration [GO:0072677]; hydrogen peroxide catabolic process [GO:0042744]; negative regulation of interleukin-10 production [GO:0032693]; negative regulation of interleukin-5 production [GO:0032714]; negative regulation of macrophage cytokine production [GO:0010936]; positive regulation of interleukin…	OG0005398	NP_001502	FUNCTION: Has chemotactic activity for neutrophils. May play a role in inflammation and exerts its effects on endothelial cells in an autocrine fashion. In vitro, the processed forms GRO-alpha(4-73), GRO-alpha(5-73) and GRO-alpha(6-73) show a 30-fold higher chemotactic activity. {ECO:0000269|PubMed:10095777}.	PF00048;	extracellular region [GO:0005576]; extracellular space [GO:0005615]; specific granule lumen [GO:0035580]; tertiary granule lumen [GO:1904724]	chemokine activity [GO:0008009]; CXCR chemokine receptor binding [GO:0045236]; enzyme activator activity [GO:0008047]; growth factor activity [GO:0008083]; signaling receptor binding [GO:0005102]	actin cytoskeleton organization [GO:0030036]; antimicrobial humoral immune response mediated by antimicrobial peptide [GO:0061844]; cellular response to lipopolysaccharide [GO:0071222]; chemokine-mediated signaling pathway [GO:0070098]; chemotaxis [GO:0006935]; G protein-coupled receptor signaling pathway [GO:0007186]; inflammatory response [GO:0006954]; intracellular signal transduction [GO:0035…	OG0014282
OG0014837	NP_065690		PF12796;PF00069;		ATP binding [GO:0005524]; protein kinase activity [GO:0004672]	protein phosphorylation [GO:0006468]	OG0008919	NP_001186699	FUNCTION: Probably plays a role in the development of the brain and the sense organs. Can bind to the BCD target sequence (BTS): 5'-TCTAATCCC-3'.	PF00046;PF03529;	chromatin [GO:0000785]; nucleus [GO:0005634]	DNA-binding transcription activator activity, RNA polymerase II-specific [GO:0001228]; DNA-binding transcription factor activity, RNA polymerase II-specific [GO:0000981]; RNA polymerase II cis-regulatory region sequence-specific DNA binding [GO:0000978]; sequence-specific double-stranded DNA binding [GO:1990837]	anterior/posterior pattern specification [GO:0009952]; diencephalon morphogenesis [GO:0048852]; inner ear morphogenesis [GO:0042472]; metencephalon development [GO:0022037]; midbrain development [GO:0030901]; positive regulation of transcription by RNA polymerase II [GO:0045944]; regulation of transcription by RNA polymerase II [GO:0006357]															OG0016383	NP_055984	FUNCTION: Involved in ribosomal large subunit assembly. May regulate the localization of the 5S RNP/5S ribonucleoprotein particle to the nucleolus. {ECO:0000269|PubMed:24120868}.	PF04939;	condensed nuclear chromosome [GO:0000794]; endoplasmic reticulum [GO:0005783]; nucleolus [GO:0005730]; nucleoplasm [GO:0005654]; preribosome, large subunit precursor [GO:0030687]	5S rRNA binding [GO:0008097]; RNA binding [GO:0003723]	endonucleolytic cleavage in ITS1 to separate SSU-rRNA from 5.8S rRNA and LSU-rRNA from tricistronic rRNA transcript (SSU-rRNA, 5.8S rRNA, LSU-rRNA) [GO:0000447]; hematopoietic progenitor cell differentiation [GO:0002244]; mitotic metaphase plate congression [GO:0007080]; protein localization to nucleolus [GO:1902570]; regulation of signal transduction by p53 class mediator [GO:1901796]; ribosomal…	OG0017211	NP_006628	FUNCTION: Odorant receptor. {ECO:0000305}.	PF13853;	plasma membrane [GO:0005886]	G protein-coupled receptor activity [GO:0004930]; odorant binding [GO:0005549]; olfactory receptor activity [GO:0004984]	G protein-coupled receptor signaling pathway [GO:0007186]; sensory perception of smell [GO:0007608]; signal transduction [GO:0007165]	OG0006480	NP_079285	FUNCTION: Centrosomal protein involved in centriole biogenesis. Acts as a scaffolding protein during early centriole biogenesis. Required for the targeting of centriole satellite proteins to centrosomes such as of PCM1, SSX2IP and CEP290 and recruitment of WRAP73 to centrioles. Also required for centriole-centriole cohesion during interphase by acting as a platform protein for CEP250 at the centr…		centriole [GO:0005814]; centrosome [GO:0005813]; cytosol [GO:0005829]		centriole replication [GO:0007099]; centriole-centriole cohesion [GO:0010457]; positive regulation of establishment of protein localization [GO:1904951]; positive regulation of non-motile cilium assembly [GO:1902857]	OG0008005
OG0003236	NP_001033791	FUNCTION: Probably involved in the organization of the actin cytoskeleton by acting downstream of CDC42, inducing actin filament assembly. Alters CDC42-induced cell shape changes. In activated T-cells, may play a role in CDC42-mediated F-actin accumulation at the immunological synapse. May play a role in early contractile events in phagocytosis in macrophages. {ECO:0000269|PubMed:10816584, ECO:00…	PF00786;	cell projection [GO:0042995]; cytoplasm [GO:0005737]; cytoskeleton [GO:0005856]; phagocytic cup [GO:0001891]; plasma membrane [GO:0005886]	signaling adaptor activity [GO:0035591]; small GTPase binding [GO:0031267]	phagocytosis [GO:0006909]; regulation of cell shape [GO:0008360]; regulation of Rho protein signal transduction [GO:0035023]; regulation of signal transduction [GO:0009966]	OG0007271	NP_001275677	FUNCTION: Catalyzes the post-translational formation of 4-hydroxyproline in -Xaa-Pro-Gly- sequences in collagens and other proteins. {ECO:0000269|PubMed:12874193, ECO:0000269|PubMed:14500733}.	PF13640;PF08336;	endoplasmic reticulum [GO:0005783]; endoplasmic reticulum lumen [GO:0005788]	iron ion binding [GO:0005506]; L-ascorbic acid binding [GO:0031418]; procollagen-proline 4-dioxygenase activity [GO:0004656]	peptidyl-proline hydroxylation to 4-hydroxy-L-proline [GO:0018401]															OG0002264	NP_001028225	FUNCTION: Acts as the sensor component of the NLRP1 inflammasome, which mediates inflammasome activation in response to various pathogen-associated signals, leading to subsequent pyroptosis (PubMed:22665479, PubMed:12191486, PubMed:17349957, PubMed:27662089, PubMed:31484767, PubMed:33093214, PubMed:33410748, PubMed:33731929, PubMed:33731932, PubMed:35857590). Inflammasomes are supramolecular comp…	PF00619;PF13553;PF13516;PF05729;PF17776;PF17779;PF02758;	canonical inflammasome complex [GO:0061702]; cytoplasm [GO:0005737]; cytosol [GO:0005829]; NLRP1 inflammasome complex [GO:0072558]; nucleolus [GO:0005730]; nucleoplasm [GO:0005654]; nucleus [GO:0005634]	ATP binding [GO:0005524]; ATP hydrolysis activity [GO:0016887]; cysteine-type endopeptidase activator activity [GO:0140608]; cysteine-type endopeptidase activator activity involved in apoptotic process [GO:0008656]; double-stranded DNA binding [GO:0003690]; double-stranded RNA binding [GO:0003725]; endopeptidase activity [GO:0004175]; enzyme binding [GO:0019899]; molecular condensate scaffold act…	activation of cysteine-type endopeptidase activity involved in apoptotic process [GO:0006919]; antiviral innate immune response [GO:0140374]; apoptotic process [GO:0006915]; cellular response to UV-B [GO:0071493]; defense response to bacterium [GO:0042742]; defense response to virus [GO:0051607]; inflammatory response [GO:0006954]; neuron apoptotic process [GO:0051402]; NLRP1 inflammasome complex…	OG0011391	NP_055859	FUNCTION: Plays a role in protein sorting and trafficking between the trans-Golgi network (TGN) and endosomes. Mediates the ARF-dependent recruitment of clathrin to the TGN and binds ubiquitinated proteins and membrane cargo molecules with a cytosolic acidic cluster-dileucine (DXXLL) motif (PubMed:10747088). Mediates export of the GPCR receptor ADRA2B to the cell surface (PubMed:27901063). Regula…	PF02883;PF03127;PF18308;PF00790;	clathrin-coated vesicle [GO:0030136]; early endosome membrane [GO:0031901]; endosome membrane [GO:0010008]; Golgi apparatus [GO:0005794]; trans-Golgi network [GO:0005802]	phosphatidylinositol binding [GO:0035091]; small GTPase binding [GO:0031267]; ubiquitin binding [GO:0043130]	Golgi to plasma membrane protein transport [GO:0043001]; Golgi to plasma membrane transport [GO:0006893]; intracellular protein transport [GO:0006886]; protein localization to cell surface [GO:0034394]	OG0008818	NP_001137854	FUNCTION: May play an role in the regulation of Ins(1,4,5)P3 around the endoplasmic reticulum. {ECO:0000250}.	PF00168;PF09279;PF16457;PF00388;PF00387;	cytoplasm [GO:0005737]	GABA receptor binding [GO:0050811]; inositol 1,4,5 trisphosphate binding [GO:0070679]; phosphatidylinositol phospholipase C activity [GO:0004435]	B cell proliferation involved in immune response [GO:0002322]; B-1a B cell differentiation [GO:0002337]; gamma-aminobutyric acid signaling pathway [GO:0007214]; intracellular signal transduction [GO:0035556]; lipid metabolic process [GO:0006629]; negative regulation of B cell receptor signaling pathway [GO:0050859]; negative regulation of cold-induced thermogenesis [GO:0120163]; positive regulati…	OG0008451
[truncated: 5 more rows]
[truncated: 139 more columns]
